# Supplementary material for: Barriers and facilitators of employment in severe mental illness: an umbrella review
Source: Front Rehabil Sci. 2026 Jan 22;6:1731096. doi: 10.3389/fresc.2025.1731096 (PMC12872853; doi:10.3389/fresc.2025.1731096)
Supplement: Supplementary Material 3 — List of excluded studies. [file Table3.xlsx]

## Sheet: Worksheet
ONLINE SUPPLEMENTAL MATERIAL 3, FOR "BARRIERS AND FACILITATORS OF EMPLOYMENT IN SEVERE MENTAL ILLNESS: AN UMBRELLA REVIEW"
Excluded studies and reasons (both coders) - Rayyan software export
key	title	authors	notes
rayyan-314004255	Schizophrenia and cognitive dysfunction	Takeda T, Umehara H, Matsumoto Y, Yoshida T, Nakataki M, Numata S.	RAYYAN-INCLUSION: {"Coder 1"=>"Excluded", "Coder 2"=>"Excluded"} | RAYYAN-EXCLUSION-REASONS: wrong outcome
rayyan-314004256	The effect of physical exercise therapy on autism spectrum disorder:a systematic review and meta-analysis	Wu Y, Ding L, Zhang Q, Dong Y, Tao C, Li Z, Li Z, Lu L.	RAYYAN-INCLUSION: {"Coder 1"=>"Excluded", "Coder 2"=>"Excluded"} | RAYYAN-EXCLUSION-REASONS: wrong outcome
rayyan-314004257	Barriers and enablers to exercise adherence in people with nonspecific chronic low back pain: a systematic review of qualitative evidence	Gilanyi YL, Shah B, Cashin AG, Gibbs MT, Bellamy J, Day R, McAuley JH, Jones MD.	RAYYAN-INCLUSION: {"Coder 1"=>"Excluded", "Coder 2"=>"Excluded"} | RAYYAN-EXCLUSION-REASONS: wrong population
rayyan-314004258	Barriers and facilitators to exercise adherence in community-dwelling older adults: A mixed-methods systematic review using the COM-B model and Theoretical Domains Framework	Yang Y, Gao Y, An R, Wan Q.	RAYYAN-INCLUSION: {"Coder 1"=>"Excluded", "Coder 2"=>"Excluded"} | RAYYAN-EXCLUSION-REASONS: wrong population
rayyan-314004259	Evidence-based psychosocial interventions in schizophrenia: a critical review	Barlati S, Nibbio G, Vita A.	RAYYAN-INCLUSION: {"Coder 1"=>"Excluded", "Coder 2"=>"Excluded"} | RAYYAN-EXCLUSION-REASONS: wrong study design
rayyan-314004260	IRF2BPL-Related Disorder	Vanagunas T, Ulm Seiwert E, Larsh TR, Marcogliese PC, Pena LDM.	RAYYAN-INCLUSION: {"Coder 1"=>"Excluded", "Coder 2"=>"Excluded"} | RAYYAN-EXCLUSION-REASONS: wrong outcome
rayyan-314004262	Obstructive Sleep Apnea	Anderson N, Tran P.	RAYYAN-INCLUSION: {"Coder 1"=>"Excluded", "Coder 2"=>"Excluded"} | RAYYAN-EXCLUSION-REASONS: wrong outcome,wrong population
rayyan-314004263	FOXG1 Syndrome	Brockmann K, Staudt M.	RAYYAN-INCLUSION: {"Coder 1"=>"Excluded", "Coder 2"=>"Excluded"} | RAYYAN-EXCLUSION-REASONS: wrong population
rayyan-314004264	New advances in the diagnosis and treatment of autism spectrum disorders	Qin L, Wang H, Ning W, Cui M, Wang Q.	RAYYAN-INCLUSION: {"Coder 1"=>"Excluded", "Coder 2"=>"Excluded"} | RAYYAN-EXCLUSION-REASONS: wrong outcome
rayyan-314004265	GNAI1-Related Neurodevelopmental Disorder	Bonkowski E, Fathi E, Mefford HC.	RAYYAN-INCLUSION: {"Coder 1"=>"Excluded", "Coder 2"=>"Excluded"} | RAYYAN-EXCLUSION-REASONS: wrong outcome
rayyan-314004266	GRIA2-Related Neurodevelopmental Disorder	Efthymiou S, Rumbos Siurana E, Salpietro V, Bayat A, Houlden H.	RAYYAN-INCLUSION: {"Coder 1"=>"Excluded", "Coder 2"=>"Excluded"} | RAYYAN-EXCLUSION-REASONS: wrong outcome
rayyan-314004267	The Effectiveness of Aquatic Therapy on Motor and Social Skill as Well as Executive Function in Children With Neurodevelopmental Disorder: A Systematic Review and Meta-analysis	Shariat A, Najafabadi MG, Dos Santos IK, Anastasio AT, Milajerdi HR, Hassanzadeh G, Nouri E.	RAYYAN-INCLUSION: {"Coder 1"=>"Excluded", "Coder 2"=>"Excluded"} | RAYYAN-EXCLUSION-REASONS: wrong population
rayyan-314004268	Effect of immersive virtual reality-based training on cognitive, social, and emotional skills in children and adolescents with autism spectrum disorder: A meta-analysis of randomized controlled trials	Mittal P, Bhadania M, Tondak N, Ajmera P, Yadav S, Kukreti A, Kalra S, Ajmera P.	RAYYAN-INCLUSION: {"Coder 1"=>"Excluded", "Coder 2"=>"Excluded"} | RAYYAN-EXCLUSION-REASONS: wrong population
rayyan-314004269	Occupational therapy interventions in promoting social communication skills among children with autism spectrum disorder: A scoping review	Rhaman N, A Rahman P.	RAYYAN-INCLUSION: {"Coder 1"=>"Excluded", "Coder 2"=>"Excluded"} | RAYYAN-EXCLUSION-REASONS: wrong population
rayyan-314004270	Systematic review: Self-efficacy and skill performance	Brocker A, Scafide KN.	RAYYAN-INCLUSION: {"Coder 1"=>"Excluded", "Coder 2"=>"Excluded"} | RAYYAN-EXCLUSION-REASONS: wrong population
rayyan-314004271	ATP1A3-Related Disorder	Brashear A, Sweadner KJ, Haq I, Napoli E, Ozelius L.	RAYYAN-INCLUSION: {"Coder 1"=>"Excluded", "Coder 2"=>"Excluded"} | RAYYAN-EXCLUSION-REASONS: wrong outcome
rayyan-314004272	Personality disorders	Mulder RT.	RAYYAN-INCLUSION: {"Coder 1"=>"Excluded", "Coder 2"=>"Excluded"} | RAYYAN-EXCLUSION-REASONS: wrong outcome
rayyan-314004273	Cognitive behavioural therapy to improve social skills in children and adolescents with autism spectrum disorder: A meta-analysis of randomised controlled trials	You XR, Gong XR, Guo MR, Ma BX.	RAYYAN-INCLUSION: {"Coder 1"=>"Excluded", "Coder 2"=>"Excluded"} | RAYYAN-EXCLUSION-REASONS: wrong population
rayyan-314004274	INPPL1-Related Opsismodysplasia	Huang S, Earl D, White K.	RAYYAN-INCLUSION: {"Coder 1"=>"Excluded", "Coder 2"=>"Excluded"} | RAYYAN-EXCLUSION-REASONS: wrong population
rayyan-314004275	Digital health technologies and self-efficacy in Parkinson's: a scoping review	Hall AM, Allgar V, Carroll CB, Meinert E.	RAYYAN-INCLUSION: {"Coder 1"=>"Excluded", "Coder 2"=>"Excluded"} | RAYYAN-EXCLUSION-REASONS: wrong population
rayyan-314004276	Consensus statement on "Oral frailty" from the Japan Geriatrics Society, the Japanese Society of Gerodontology, and the Japanese Association on Sarcopenia and Frailty	Tanaka T, Hirano H, Ikebe K, Ueda T, Iwasaki M, Minakuchi S, Arai H, Akishita M, Kozaki K, Iijima K.	RAYYAN-INCLUSION: {"Coder 1"=>"Excluded", "Coder 2"=>"Excluded"} | RAYYAN-EXCLUSION-REASONS: wrong population
rayyan-314004277	Robotics in Physical Rehabilitation: Systematic Review	Banyai AD, Brișan C.	RAYYAN-INCLUSION: {"Coder 1"=>"Excluded", "Coder 2"=>"Excluded"} | RAYYAN-EXCLUSION-REASONS: wrong outcome
rayyan-314004278	Meaning and Purpose of Digital and Adaptive Gaming: A Scoping Review	Berner K, O'Donnell M, Bell J, Salis JC.	RAYYAN-INCLUSION: {"Coder 1"=>"Excluded", "Coder 2"=>"Excluded"} | RAYYAN-EXCLUSION-REASONS: wrong outcome
rayyan-314004279	Dropout in Psychotherapy for Personality Disorders: A Systematic Review of Predictors	De Salve F, Rossi C, Gioacchini E, Messina I, Oasi O.	RAYYAN-INCLUSION: {"Coder 1"=>"Excluded", "Coder 2"=>"Excluded"} | RAYYAN-EXCLUSION-REASONS: wrong outcome
rayyan-314004280	Psychometrics of the breastfeeding self-efficacy scale and short form: a systematic review	Dennis CL, McQueen K, Dol J, Brown H, Beck C, Shorey S.	RAYYAN-INCLUSION: {"Coder 1"=>"Excluded", "Coder 2"=>"Excluded"} | RAYYAN-EXCLUSION-REASONS: wrong outcome,wrong population
rayyan-314004281	Parenting Self-Efficacy Within the First Year Postpartum in Non-Birthing Parents: A Scoping Review	Dol J, Parker JA, Chambers CT, Joy P, Leahy-Warren P, Dennis CL, Macdonald M, Hancock K.	RAYYAN-INCLUSION: {"Coder 1"=>"Excluded", "Coder 2"=>"Excluded"} | RAYYAN-EXCLUSION-REASONS: wrong outcome
rayyan-314004282	Neuropragmatics: A scientometric review	Alduais A, Trivkovic T, Allegretta S, Alfadda H.	RAYYAN-INCLUSION: {"Coder 1"=>"Excluded", "Coder 2"=>"Excluded"} | RAYYAN-EXCLUSION-REASONS: wrong population
rayyan-314004283	Technology-Supported Guidance Models to Stimulate Nursing Students' Self-Efficacy in Clinical Practice: Scoping Review	Bresolin P, Steindal SA, Bingen HM, Zlamal J, Gue Martini J, Petersen EK, Nes AAG.	RAYYAN-INCLUSION: {"Coder 1"=>"Excluded", "Coder 2"=>"Excluded"} | RAYYAN-EXCLUSION-REASONS: wrong population
rayyan-314004284	GenAI and the psychology of work	Hermann E, Puntoni S, Morewedge CK.	RAYYAN-INCLUSION: {"Coder 1"=>"Excluded", "Coder 2"=>"Excluded"} | RAYYAN-EXCLUSION-REASONS: wrong outcome
rayyan-314004285	Self-efficacy and home dialysis: An integrative review	D'Souza NA, Abu-Qamar MZ, Whitehead L.	RAYYAN-INCLUSION: {"Coder 1"=>"Excluded", "Coder 2"=>"Excluded"} | RAYYAN-EXCLUSION-REASONS: wrong population
rayyan-314004286	The influence of near-peer teaching on undergraduate health professional students' self-efficacy beliefs: A systematic integrative review	Pierce B, van de Mortel T, Allen J, Mitchell C.	RAYYAN-INCLUSION: {"Coder 1"=>"Excluded", "Coder 2"=>"Excluded"} | RAYYAN-EXCLUSION-REASONS: wrong population
rayyan-314004287	The role of self-efficacy in internet-based interventions for mental health: A systematic review and meta-analysis	Behr S, Martinez Garcia L, Lucas J, Kohlhase E, Puetz M, Boettcher J, Schaeuffele C, Knaevelsrud C.	RAYYAN-INCLUSION: {"Coder 1"=>"Excluded", "Coder 2"=>"Excluded"} | RAYYAN-EXCLUSION-REASONS: wrong outcome
rayyan-314004288	Association between exercise self-efficacy and physical activity in elderly individuals: a systematic review and meta-analysis	Xie L, Ma W, Du K, Huang Y, Li A, Wang H, Cui H, Qiu W, Gao R, Qu G, Wang X, Liu C.	RAYYAN-INCLUSION: {"Coder 1"=>"Excluded", "Coder 2"=>"Excluded"} | RAYYAN-EXCLUSION-REASONS: wrong population
rayyan-314004289	Systematic review and analysis of self-efficacy in sun protection measurement instruments	Ward JM, Hardin-Fanning F.	RAYYAN-INCLUSION: {"Coder 1"=>"Excluded", "Coder 2"=>"Excluded"} | RAYYAN-EXCLUSION-REASONS: wrong outcome
rayyan-314004290	Anti-stigma advocacy for health professionals: a systematic review	Guerrero Z, Iruretagoyena B, Parry S, Henderson C.	RAYYAN-INCLUSION: {"Coder 1"=>"Excluded", "Coder 2"=>"Excluded"} | RAYYAN-EXCLUSION-REASONS: wrong population
rayyan-314004291	Work addiction and social functioning: A systematic review and five meta-analyses	Kenyhercz V, Mervó B, Lehel N, Demetrovics Z, Kun B.	RAYYAN-INCLUSION: {"Coder 1"=>"Excluded", "Coder 2"=>"Excluded"} | RAYYAN-EXCLUSION-REASONS: wrong outcome
rayyan-314004292	Effectiveness of Neuropediatric Inpatient Rehabilitation	Stadler H, Müller K, Kurlemann G, Lendt M.	RAYYAN-INCLUSION: {"Coder 1"=>"Excluded", "Coder 2"=>"Excluded"} | RAYYAN-EXCLUSION-REASONS: wrong population
rayyan-314004293	Reducing self-stigma in psychosis: A systematic review and meta-analysis of psychological interventions	Lamarca M, Espinosa V, Acuña V, Vila-Badia R, Balsells-Mejia S, Moritz S, Berna F, König C, Gawęd...	RAYYAN-INCLUSION: {"Coder 1"=>"Excluded", "Coder 2"=>"Excluded"} | RAYYAN-EXCLUSION-REASONS: wrong outcome
rayyan-314004294	An exploration of prenatal breastfeeding self-efficacy: a scoping review	McGovern LM, O'Toole L, Laws RA, Skinner TC, McAuliffe FM, O'Reilly SL.	RAYYAN-INCLUSION: {"Coder 1"=>"Excluded", "Coder 2"=>"Excluded"} | RAYYAN-EXCLUSION-REASONS: wrong population
rayyan-314004295	A Systematic Review of Parental Self-Efficacy in Parents of Autistic Children	Brennan J, Ward OF, Tomeny TS, Davis TE 3rd.	RAYYAN-INCLUSION: {"Coder 1"=>"Excluded", "Coder 2"=>"Excluded"} | RAYYAN-EXCLUSION-REASONS: wrong population
rayyan-314004296	Multiprofessional heart failure self-development framework	Forsyth P, Young S, Hughes K, James R, Oxley C, Kelly R, Jones R, Briggs S, Mackay-Thomas L, Mill...	RAYYAN-INCLUSION: {"Coder 1"=>"Excluded", "Coder 2"=>"Excluded"} | RAYYAN-EXCLUSION-REASONS: wrong population
rayyan-314004297	Self-leadership and why it matters to nurses: A scoping review	Pursio K, Kvist T, Kankkunen P, Fennimore LA.	RAYYAN-INCLUSION: {"Coder 1"=>"Excluded", "Coder 2"=>"Excluded"} | RAYYAN-EXCLUSION-REASONS: wrong population
rayyan-314004298	The Impact of Training Based on the Pender Health Promotion Model on Self-Efficacy: A Systematic Review and Meta-Analysis	Jalali A, Ziapour A, Ezzati E, Kazemi S, Kazeminia M.	RAYYAN-INCLUSION: {"Coder 1"=>"Excluded", "Coder 2"=>"Excluded"} | RAYYAN-EXCLUSION-REASONS: wrong outcome
rayyan-314004299	Exploring Ethical Dimensions in Neuropalliative Care	Gula AL, Walter JK, Morrison W, Kirschen MP.	RAYYAN-INCLUSION: {"Coder 1"=>"Excluded", "Coder 2"=>"Excluded"} | RAYYAN-EXCLUSION-REASONS: wrong outcome
rayyan-314004301	A systematic review of the social impact of diseases in Nordic countries	Seo A, Chang AY.	RAYYAN-INCLUSION: {"Coder 1"=>"Excluded", "Coder 2"=>"Excluded"} | RAYYAN-EXCLUSION-REASONS: wrong outcome
rayyan-314004302	The social infertility cycle model	Malina A.	RAYYAN-INCLUSION: {"Coder 1"=>"Excluded", "Coder 2"=>"Excluded"} | RAYYAN-EXCLUSION-REASONS: wrong outcome
rayyan-314004303	Self-Efficacy in High-Performance Sports: A Systematic Review and Meta-Analysis	López-Rodríguez L, González Carballido LG, Montoya-Romero CA, Suárez-Rodrígueza MC, González-Rabe...	RAYYAN-INCLUSION: {"Coder 1"=>"Excluded", "Coder 2"=>"Excluded"} | RAYYAN-EXCLUSION-REASONS: wrong outcome,wrong population
rayyan-314004304	Improving mental health literacy using web- or app-based interventions: A scoping review	Tian L, Wong EL, Dong D, Cheung AW, Chan SK, Cao Y, Mok PKH, Zhou L, Xu RH.	RAYYAN-INCLUSION: {"Coder 1"=>"Excluded", "Coder 2"=>"Excluded"} | RAYYAN-EXCLUSION-REASONS: wrong outcome
rayyan-314004305	Self-management interventions to patients with cirrhosis: A scoping review	Aden S, Lauridsen MM, Grønkjær LL.	RAYYAN-INCLUSION: {"Coder 1"=>"Excluded", "Coder 2"=>"Excluded"} | RAYYAN-EXCLUSION-REASONS: wrong population
rayyan-314004306	The effect of electronic health (eHealth) interventions for promoting physical activity self-efficacy in children: A systematic review and meta-analysis	Lu N, Lau PWC, Song H, Zhang Y, Ghani RBA, Wang C.	RAYYAN-INCLUSION: {"Coder 1"=>"Excluded", "Coder 2"=>"Excluded"} | RAYYAN-EXCLUSION-REASONS: wrong population
rayyan-314004307	Self-efficacy-based Interventions for Patients With Obstructive Sleep Apnea: A Systematic Review	Cho ME, Hwang SK.	RAYYAN-INCLUSION: {"Coder 1"=>"Excluded", "Coder 2"=>"Excluded"} | RAYYAN-EXCLUSION-REASONS: wrong population
rayyan-314004308	Surgeon Autonomy and Implant Choice	Brown NM, Lingampalli N, Schmitt D.	RAYYAN-INCLUSION: {"Coder 1"=>"Excluded", "Coder 2"=>"Excluded"} | RAYYAN-EXCLUSION-REASONS: wrong publication type
rayyan-314004309	A Structured Literature Review on the Research and Design of Rehabilitation Environments	Pasha S, Shepley MM.	RAYYAN-INCLUSION: {"Coder 1"=>"Excluded", "Coder 2"=>"Excluded"} | RAYYAN-EXCLUSION-REASONS: wrong outcome
rayyan-314004310	Development and construction of the Multidimensional Self-Efficacy Scale for Epilepsy (MSESE) and its psychometric properties	Lin CW, Yu HY, Chou CC, Li RH, Lu YJ, Wang WH.	RAYYAN-INCLUSION: {"Coder 1"=>"Excluded", "Coder 2"=>"Excluded"} | RAYYAN-EXCLUSION-REASONS: wrong outcome
rayyan-314004311	Interventions to Reduce Skin-related Self-stigma: A Systematic Review	Traxler J, Stuhlmann CFZ, Graf H, Rudnik M, Westphal L, Sommer R.	RAYYAN-INCLUSION: {"Coder 1"=>"Excluded", "Coder 2"=>"Excluded"} | RAYYAN-EXCLUSION-REASONS: wrong population
rayyan-314004312	The Relationship Between Self-Efficacy and Job Satisfaction: A Meta-Analysis from the Perspective of Teacher Mental Health	Xiao Y, Zheng L.	RAYYAN-INCLUSION: {"Coder 1"=>"Excluded", "Coder 2"=>"Excluded"} | RAYYAN-EXCLUSION-REASONS: wrong population
rayyan-314004313	Self-efficacy measurement instruments for individuals with coronary artery disease: A systematic review	Almeida JAB, Florêncio RB, Leite JC, Monteiro KS, Gualdi LP.	RAYYAN-INCLUSION: {"Coder 1"=>"Excluded", "Coder 2"=>"Excluded"} | RAYYAN-EXCLUSION-REASONS: wrong population
rayyan-314004314	A scoping review of oral language and social communication abilities in children with Tourette syndrome	Feehan A, Charest M.	RAYYAN-INCLUSION: {"Coder 1"=>"Excluded", "Coder 2"=>"Excluded"} | RAYYAN-EXCLUSION-REASONS: wrong population
rayyan-314004316	Menopause and work performance: a systematic review of observational studies	Taylor S, Callahan B, Grant J, Islam RM, Davis SR.	RAYYAN-INCLUSION: {"Coder 1"=>"Excluded", "Coder 2"=>"Excluded"} | RAYYAN-EXCLUSION-REASONS: wrong population
rayyan-314004317	Pain management in victims of disasters	Mitchell J, Forget P.	RAYYAN-INCLUSION: {"Coder 1"=>"Excluded", "Coder 2"=>"Excluded"} | RAYYAN-EXCLUSION-REASONS: wrong outcome
rayyan-314004318	Assessing Sexual Health: A Comprehensive Scoping Review of Measurement Questionnaires	Arabkari Z, Alipour F, Fallahi-Khoshknab M, Merghati-Khoei E, Samiei M, Abolfathi Momtaz Y.	RAYYAN-INCLUSION: {"Coder 1"=>"Excluded", "Coder 2"=>"Excluded"} | RAYYAN-EXCLUSION-REASONS: wrong outcome
rayyan-314004319	Discrimination against adolescents with chronic diseases: a systematic review	Meurillon R, Stheneur C, Le Roux E.	RAYYAN-INCLUSION: {"Coder 1"=>"Excluded", "Coder 2"=>"Excluded"} | RAYYAN-EXCLUSION-REASONS: wrong population
rayyan-314004320	The impact of exercise intervention on social interaction in children with autism: a network meta-analysis	Hou Y, Song Z, Deng J, Song X.	RAYYAN-INCLUSION: {"Coder 1"=>"Excluded", "Coder 2"=>"Excluded"} | RAYYAN-EXCLUSION-REASONS: wrong outcome
rayyan-314004321	Prenatal Nutritional Factors and Neurodevelopmental Disorders: A Narrative Review	Cernigliaro F, Santangelo A, Nardello R, Lo Cascio S, D'Agostino S, Correnti E, Marchese F, Pitin...	RAYYAN-INCLUSION: {"Coder 1"=>"Excluded", "Coder 2"=>"Excluded"} | RAYYAN-EXCLUSION-REASONS: wrong outcome
rayyan-314004322	Heart failure self-management: a scoping review of interventions implemented by allied health professionals	Lancey A, Slater CE.	RAYYAN-INCLUSION: {"Coder 1"=>"Excluded", "Coder 2"=>"Excluded"} | RAYYAN-EXCLUSION-REASONS: wrong population
rayyan-314004323	Advance directives in patients with schizophrenia	Appel JM.	RAYYAN-INCLUSION: {"Coder 1"=>"Excluded", "Coder 2"=>"Excluded"} | RAYYAN-EXCLUSION-REASONS: wrong outcome
rayyan-314004324	Role of Sport Vision in Performance: Systematic Review	Buscemi A, Mondelli F, Biagini I, Gueli S, D'Agostino A, Coco M.	RAYYAN-INCLUSION: {"Coder 1"=>"Excluded", "Coder 2"=>"Excluded"} | RAYYAN-EXCLUSION-REASONS: wrong outcome
rayyan-314004325	Revolutionizing faculty's intrinsic work motivation in China: A novel serial mediation model integrating value-based leadership, growth mindset, and teaching self-efficacy	Zhao X, Yang P, Zhang X, Li N.	RAYYAN-INCLUSION: {"Coder 1"=>"Excluded", "Coder 2"=>"Excluded"} | RAYYAN-EXCLUSION-REASONS: wrong outcome
rayyan-314004326	Removing Barriers and Honoring Autonomy: Rethinking Mental Health Professional Assessments in Adolescent Gender-Affirming Medical Care	Mosier-Mills A, Kim HH, Keuroghlian AS.	RAYYAN-INCLUSION: {"Coder 1"=>"Excluded", "Coder 2"=>"Excluded"} | RAYYAN-EXCLUSION-REASONS: wrong population
rayyan-314004327	Autonomy, entrustment, self-efficacy, and decision-making: The current state of training independent surgeons	Kariya C, Boutrous M, Amankwah KS.	RAYYAN-INCLUSION: {"Coder 1"=>"Excluded", "Coder 2"=>"Excluded"} | RAYYAN-EXCLUSION-REASONS: wrong population
rayyan-314004328	Cognitive strengths in neurodevelopmental disorders, conditions and differences: A critical review	Maw KJ, Beattie G, Burns EJ.	RAYYAN-INCLUSION: {"Coder 1"=>"Excluded", "Coder 2"=>"Excluded"} | RAYYAN-EXCLUSION-REASONS: wrong outcome
rayyan-314004329	A scoping review of interventions targeting HIV stigma in women living with HIV	Yang Z, Hu Q, Xing W, Zhu Z, Relf MV, Flores DD, Hu Y.	RAYYAN-INCLUSION: {"Coder 1"=>"Excluded", "Coder 2"=>"Excluded"} | RAYYAN-EXCLUSION-REASONS: wrong population
rayyan-314004330	Social and Emotional Learning Interventions for Preadolescents and Adolescents: Assessing the Evidence Base	Cosgrove JA, Rao N, George P, Hoey T, Taylor J, Marshall T, Ghose SS, Patel NA.	RAYYAN-INCLUSION: {"Coder 1"=>"Excluded", "Coder 2"=>"Excluded"} | RAYYAN-EXCLUSION-REASONS: wrong population
rayyan-314004331	Intensive Care Unit Nurses' Professional Autonomy: A Scoping Review	Ito Y, Oe R, Sakai S, Fujiwara Y, Kishimoto H.	RAYYAN-INCLUSION: {"Coder 1"=>"Excluded", "Coder 2"=>"Excluded"} | RAYYAN-EXCLUSION-REASONS: wrong population
rayyan-314004332	Nursing interventions for the self-efficacy of ostomy patients: A systematic review	Bozkul G, Senol Celik S, Nur Arslan H.	RAYYAN-INCLUSION: {"Coder 1"=>"Excluded", "Coder 2"=>"Excluded"} | RAYYAN-EXCLUSION-REASONS: wrong outcome
rayyan-314004333	Tackling social disconnection: an umbrella review of RCT-based interventions targeting social isolation and loneliness	Hansen T, Nes RB, Hynek K, Nilsen TS, Reneflot A, Stene-Larsen K, Tornes RA, Bidonde J.	RAYYAN-INCLUSION: {"Coder 1"=>"Excluded", "Coder 2"=>"Excluded"} | RAYYAN-EXCLUSION-REASONS: wrong outcome
rayyan-314004334	Self-Management in Children and Adolescents With Chronic Illness: An Evolutionary Analysis of the Concept	Catarino M, Macedo L, Santos J, Charepe Z, Festas C.	RAYYAN-INCLUSION: {"Coder 1"=>"Excluded", "Coder 2"=>"Excluded"} | RAYYAN-EXCLUSION-REASONS: wrong population
rayyan-314004335	A systematic review of social functioning and peer relationships in adolescents with chronic pain	Wolock ER, Sinisterra M, Fedele DA, Bishop MD, Boissoneault J, Janicke DM.	RAYYAN-INCLUSION: {"Coder 1"=>"Excluded", "Coder 2"=>"Excluded"} | RAYYAN-EXCLUSION-REASONS: wrong population
rayyan-314004336	The relationship between leadership and adaptive performance: A systematic review and meta-analysis	Bonini A, Panari C, Caricati L, Mariani MG.	RAYYAN-INCLUSION: {"Coder 1"=>"Excluded", "Coder 2"=>"Excluded"} | RAYYAN-EXCLUSION-REASONS: wrong outcome
rayyan-314004337	Autonomy Versus Independence: Implications for Resident and Faculty Engagement, Performance, and Well-Being	Neufeld AP, Rigby CS.	RAYYAN-INCLUSION: {"Coder 1"=>"Excluded", "Coder 2"=>"Excluded"} | RAYYAN-EXCLUSION-REASONS: wrong population
rayyan-314004338	Impact of academic self-efficacy on online learning outcomes: a recent literature review	Yokoyama S.	RAYYAN-INCLUSION: {"Coder 1"=>"Excluded", "Coder 2"=>"Excluded"} | RAYYAN-EXCLUSION-REASONS: wrong population
rayyan-314004339	Low back pain self-management mobile applications: a systematic review on digital platforms	Cargnin ZA, Schneider DG, Souza MG, Vargas MAO, Tourinho FSV.	RAYYAN-INCLUSION: {"Coder 1"=>"Excluded", "Coder 2"=>"Excluded"} | RAYYAN-EXCLUSION-REASONS: wrong outcome,wrong population
rayyan-314004340	The relationship between attachment and mental health at work: A narrative review	McConnell D, Wong G, Ferrey A.	RAYYAN-INCLUSION: {"Coder 1"=>"Excluded", "Coder 2"=>"Excluded"} | RAYYAN-EXCLUSION-REASONS: wrong outcome
rayyan-314004341	A systematic review of mental health stigma reduction trainings for law enforcement officers	Nicholson TP, Pfund RA, Ginley MK.	RAYYAN-INCLUSION: {"Coder 1"=>"Excluded", "Coder 2"=>"Excluded"} | RAYYAN-EXCLUSION-REASONS: wrong population
rayyan-314004342	Behavioral therapy in migraine: Expanding the therapeutic arsenal	Mínguez-Olaondo A, Días PA, de Munáin EL, Grozeva V, Laspra-Solís C, Villalba IM, García-Martín V...	RAYYAN-INCLUSION: {"Coder 1"=>"Excluded", "Coder 2"=>"Excluded"} | RAYYAN-EXCLUSION-REASONS: wrong population
rayyan-314004343	Pharmacy practice and First Peoples health equity: A scoping review	Rothwell M, Carlisle K, Cairns A, Wallace V, McDermott K.	RAYYAN-INCLUSION: {"Coder 1"=>"Excluded", "Coder 2"=>"Excluded"} | RAYYAN-EXCLUSION-REASONS: wrong population
rayyan-314004344	Understanding interventions and outcomes in supported employment and individual placement support: A qualitative evidence synthesis	Baxter S, Cullingworth J, Whitworth A, Runswick-Cole K, Clowes M.	RAYYAN-INCLUSION: {"Coder 1"=>"Excluded", "Coder 2"=>"Excluded"} | RAYYAN-EXCLUSION-REASONS: wrong study design
rayyan-314004345	Children with developmental coordination disorders: a review of approaches to assessment and intervention	Gao J, Song W, Zhong Y, Huang D, Wang J, Zhang A, Ke X.	RAYYAN-INCLUSION: {"Coder 1"=>"Excluded", "Coder 2"=>"Excluded"} | RAYYAN-EXCLUSION-REASONS: wrong population
rayyan-314004346	The autonomy of sport concept: a scoping review	Smirnova V, Jaén PJM, Preuss H, Könecke T, Schubert M.	RAYYAN-INCLUSION: {"Coder 1"=>"Excluded", "Coder 2"=>"Excluded"} | RAYYAN-EXCLUSION-REASONS: wrong population
rayyan-314004347	Social-emotional well-being and adult hearing loss: clinical recommendations	Timmer BHB, Bennett RJ, Montano J, Hickson L, Weinstein B, Wild J, Ferguson M, Holman JA, LeBeau ...	RAYYAN-INCLUSION: {"Coder 1"=>"Excluded", "Coder 2"=>"Excluded"} | RAYYAN-EXCLUSION-REASONS: wrong population
rayyan-314004348	Pets in the workplace: a scoping review	Gardner DH.	RAYYAN-INCLUSION: {"Coder 1"=>"Excluded", "Coder 2"=>"Excluded"} | RAYYAN-EXCLUSION-REASONS: wrong outcome
rayyan-314004349	Vocational rehabilitation of adolescents and young adults with autism spectrum disorder: a review	Syriopoulou-Delli CK, Sarri K.	RAYYAN-INCLUSION: {"Coder 1"=>"Excluded", "Coder 2"=>"Excluded"} | RAYYAN-EXCLUSION-REASONS: wrong population
rayyan-314004350	Impact of self-efficacy and burnout on professional development of physical education teachers in the digital age: a systematic review	Ma L, Chee CS, Amri S, Gao X, Wang Q, Wang N, Liu P.	RAYYAN-INCLUSION: {"Coder 1"=>"Excluded", "Coder 2"=>"Excluded"} | RAYYAN-EXCLUSION-REASONS: wrong population
rayyan-314004351	Association Between Insomnia and Healthcare Utilization: A Scoping Review of the Literature	Olatunde K, Patton S.	RAYYAN-INCLUSION: {"Coder 1"=>"Excluded", "Coder 2"=>"Excluded"} | RAYYAN-EXCLUSION-REASONS: wrong outcome
rayyan-314004352	Mental Health, Climate Change, and Bodily Autonomy: An Analysis of Adolescent Health Policy in the Post-Pandemic Climate	McNamara M, Barondeau J, Brown J.	RAYYAN-INCLUSION: {"Coder 1"=>"Excluded", "Coder 2"=>"Excluded"} | RAYYAN-EXCLUSION-REASONS: wrong population
rayyan-314004353	Pregnancy and physical disability: A scoping review	Kalpakjian CZ, Mulenga L, McIntosh SM, Kreschmer JM, Parten R, Haapala H, Langen ES, Rosenblum SA...	RAYYAN-INCLUSION: {"Coder 1"=>"Excluded", "Coder 2"=>"Excluded"} | RAYYAN-EXCLUSION-REASONS: wrong population
rayyan-314004354	Turkish validity and reliability study of the adolescent asthma self-efficacy questionnaire	Güneş Şan E, Altay N, Civelek E.	RAYYAN-INCLUSION: {"Coder 1"=>"Excluded", "Coder 2"=>"Excluded"} | RAYYAN-EXCLUSION-REASONS: wrong outcome
rayyan-314004355	The sexual and reproductive health needs and preferences of youths in sub-Saharan Africa: A meta-synthesis	Uka VK, White H, Smith DM.	RAYYAN-INCLUSION: {"Coder 1"=>"Excluded", "Coder 2"=>"Excluded"} | RAYYAN-EXCLUSION-REASONS: wrong outcome
rayyan-314004356	Determinants of Self-Management Behavior in Gout: A Scoping Review	van der Ven J, van den Bemt BJF, Flendrie M, Vriezekolk JE, Verhoef LM.	RAYYAN-INCLUSION: {"Coder 1"=>"Excluded", "Coder 2"=>"Excluded"} | RAYYAN-EXCLUSION-REASONS: wrong population
rayyan-314004357	Measuring Social Functioning in Chronic Kidney Disease	Sluiter A, van Zwieten A, Shen JI, Manera K.	RAYYAN-INCLUSION: {"Coder 1"=>"Excluded", "Coder 2"=>"Excluded"} | RAYYAN-EXCLUSION-REASONS: wrong population
rayyan-314004358	The conflict between oral health and patient autonomy in dentistry: a scoping review	Kovács SD, Irawan AS, Zörgő S, Kovács J.	RAYYAN-INCLUSION: {"Coder 1"=>"Excluded", "Coder 2"=>"Excluded"} | RAYYAN-EXCLUSION-REASONS: wrong population
rayyan-314004359	Pregnant women autonomy when choosing their method of childbirth: Scoping review	Mascarenhas Silva CH, Laranjeira CLS, Pinheiro WF, de Melo CSB, Campos E Silva VO, Brandão AHF, R...	RAYYAN-INCLUSION: {"Coder 1"=>"Excluded", "Coder 2"=>"Excluded"} | RAYYAN-EXCLUSION-REASONS: wrong population
rayyan-314004360	Levels of autonomy in FDA-cleared surgical robots: a systematic review	Lee A, Baker TS, Bederson JB, Rapoport BI.	RAYYAN-INCLUSION: {"Coder 1"=>"Excluded", "Coder 2"=>"Excluded"} | RAYYAN-EXCLUSION-REASONS: wrong outcome
rayyan-314004361	Alien hand syndrome: Pathophysiology, semiology and differential diagnosis with psychiatric disorders (Review)	Manea MC, Iliuta FP, Manea M, Lacau RM, Varlam CI, Mares AM, Ciobanu CA, Ciobanu AM.	RAYYAN-INCLUSION: {"Coder 1"=>"Excluded", "Coder 2"=>"Excluded"} | RAYYAN-EXCLUSION-REASONS: wrong population
rayyan-314004362	Effects of stress on cognitive performance	Nwikwe DC.	RAYYAN-INCLUSION: {"Coder 1"=>"Excluded", "Coder 2"=>"Excluded"} | RAYYAN-EXCLUSION-REASONS: wrong outcome
rayyan-314004363	Conflicting Definitions of Self-Regulation in Occupational Therapy: A Scoping Review	Philpott-Robinson K, Blackwell D, Regan C, Leonard C, Haracz K, Lane AE, Wales K.	RAYYAN-INCLUSION: {"Coder 1"=>"Excluded", "Coder 2"=>"Excluded"} | RAYYAN-EXCLUSION-REASONS: wrong outcome
rayyan-314004364	Scoping review: exploring residents' views of supervisor entrustment and its effect on learning and professional development	Shim S, Kim H, Lee YM.	RAYYAN-INCLUSION: {"Coder 1"=>"Excluded", "Coder 2"=>"Excluded"} | RAYYAN-EXCLUSION-REASONS: wrong population
rayyan-314004365	Social prescribing: an inadequate response to the degradation of social care in mental health	Poole R, Huxley P.	RAYYAN-INCLUSION: {"Coder 1"=>"Excluded", "Coder 2"=>"Excluded"} | RAYYAN-EXCLUSION-REASONS: wrong outcome
rayyan-314004366	Exploring skin picking disorder: aetiology, treatment, and future directions	Alfahaad H, Aldehri M, Alsaiari SA, Asiri F, Alfataih M, Alahmari S.	RAYYAN-INCLUSION: {"Coder 1"=>"Excluded", "Coder 2"=>"Excluded"} | RAYYAN-EXCLUSION-REASONS: wrong population
rayyan-314004367	Interventions to Improve the Occupational Performance of Youth With Persistent Postconcussion Symptoms: A Systematic Review	Heinekamp A, Molnar N, Lennon A, Bailes A, Hugentobler J, Previtera M.	RAYYAN-INCLUSION: {"Coder 1"=>"Excluded", "Coder 2"=>"Excluded"} | RAYYAN-EXCLUSION-REASONS: wrong population
rayyan-314004368	Conceptual framework of mental health literacy: Results from a scoping review and a Delphi survey	Soria-Martínez M, Navarro-Pérez CF, Pérez-Ardanaz B, Martí-García C.	RAYYAN-INCLUSION: {"Coder 1"=>"Excluded", "Coder 2"=>"Excluded"} | RAYYAN-EXCLUSION-REASONS: wrong outcome
rayyan-314004369	Participatory Action Research Among People With Serious Mental Illness: A Scoping Review	Thomas E, Benjamin-Thomas TE, Sithambaram A, Shankar J, Chen SP.	RAYYAN-INCLUSION: {"Coder 1"=>"Excluded", "Coder 2"=>"Excluded"} | RAYYAN-EXCLUSION-REASONS: wrong outcome
rayyan-314004370	Preoperative educational briefings: systematic review and novel evidence-based framework	Norton J, Ambler O, Lillemoe H, Tambyraja A, Yule S.	RAYYAN-INCLUSION: {"Coder 1"=>"Excluded", "Coder 2"=>"Excluded"} | RAYYAN-EXCLUSION-REASONS: wrong outcome
rayyan-314004371	Adolescent Social Media Use through a Self-Determination Theory Lens: A Systematic Scoping Review	West M, Rice S, Vella-Brodrick D.	RAYYAN-INCLUSION: {"Coder 1"=>"Excluded", "Coder 2"=>"Excluded"} | RAYYAN-EXCLUSION-REASONS: wrong outcome
rayyan-314004372	Self-Efficacy in People With Chronic Disease: An Evolutionary Concept Analysis	Achury-Saldaña D, Duran De-Villalobos MM, Fuentes-Ramirez A.	RAYYAN-INCLUSION: {"Coder 1"=>"Excluded", "Coder 2"=>"Excluded"} | RAYYAN-EXCLUSION-REASONS: wrong population
rayyan-314004373	A meta-ethnographic synthesis of the experiences of stigma amongst people with functional neurological disorder	Foley C, Kirkby A, Eccles FJR.	RAYYAN-INCLUSION: {"Coder 1"=>"Excluded", "Coder 2"=>"Excluded"} | RAYYAN-EXCLUSION-REASONS: wrong publication type
rayyan-314004374	Subjective memory measures: Metamemory questionnaires currently in use	Gopi Y, Madan CR.	RAYYAN-INCLUSION: {"Coder 1"=>"Excluded", "Coder 2"=>"Excluded"} | RAYYAN-EXCLUSION-REASONS: wrong publication type
rayyan-314004375	Transcranial electrical stimulation for procedural learning and rehabilitation	Lapenta OM, Rêgo GG, Boggio PS.	RAYYAN-INCLUSION: {"Coder 1"=>"Excluded", "Coder 2"=>"Excluded"} | RAYYAN-EXCLUSION-REASONS: wrong outcome
rayyan-314004376	Mitigating Persistent Symptoms Following Rehabilitation in Musculoskeletal Disorders: A Scoping Review on After-discharge Strategies	Dupuis F, Roy JS, Lachance A, Tougas A, Gagnon M, Marier-Deschênes P, Pinard AM, Massé-Alarie H.	RAYYAN-INCLUSION: {"Coder 1"=>"Excluded", "Coder 2"=>"Excluded"} | RAYYAN-EXCLUSION-REASONS: wrong outcome
rayyan-314004377	Exploring trends and autonomy levels of adaptive business intelligence in healthcare: A systematic review	Lopes J, Faria M, Santos MF.	RAYYAN-INCLUSION: {"Coder 1"=>"Excluded", "Coder 2"=>"Excluded"} | RAYYAN-EXCLUSION-REASONS: wrong population
rayyan-314004378	Canadian Occupational Performance Measure the state of the art - a review	Larsen AE, Law M.	RAYYAN-INCLUSION: {"Coder 1"=>"Excluded", "Coder 2"=>"Excluded"} | RAYYAN-EXCLUSION-REASONS: wrong outcome
rayyan-314004379	Can Mobile Health Applications, Social Media, and Telemedicine Assist with Obesity Treatment?	Ames GE, Koball AM, Grothe K.	RAYYAN-INCLUSION: {"Coder 1"=>"Excluded", "Coder 2"=>"Excluded"} | RAYYAN-EXCLUSION-REASONS: wrong population
rayyan-314004380	Barriers and facilitators of collaboration during the implementation of vocational rehabilitation interventions: a systematic review	Noteboom Y, Montanus AWA, van Nassau F, Burchell G, Anema JR, Huysmans MA.	RAYYAN-INCLUSION: {"Coder 1"=>"Excluded", "Coder 2"=>"Excluded"} | RAYYAN-EXCLUSION-REASONS: wrong population
rayyan-314004381	Perceived general obligation: A meta-analysis	Ng TWH.	RAYYAN-INCLUSION: {"Coder 1"=>"Excluded", "Coder 2"=>"Excluded"} | RAYYAN-EXCLUSION-REASONS: wrong outcome
rayyan-314004382	Cognition in cerebellar disorders: What's in the profile? A systematic review and meta-analysis	Reumers SFI, Bongaerts FLP, de Leeuw FE, van de Warrenburg BPC, Schutter DJLG, Kessels RPC.	RAYYAN-INCLUSION: {"Coder 1"=>"Excluded", "Coder 2"=>"Excluded"} | RAYYAN-EXCLUSION-REASONS: wrong population
rayyan-314004383	Hypnosis: An aid in working with patients with narcolepsy	Kass LJ.	RAYYAN-INCLUSION: {"Coder 1"=>"Excluded", "Coder 2"=>"Excluded"} | RAYYAN-EXCLUSION-REASONS: wrong outcome
rayyan-314004384	Role of Diabetes Self-management Education for Our Health Systems and Economy	Hatipoglu B, Pronovost PJ.	RAYYAN-INCLUSION: {"Coder 1"=>"Excluded", "Coder 2"=>"Excluded"} | RAYYAN-EXCLUSION-REASONS: wrong population
rayyan-314004385	Measuring self-efficacy in U.S. older adults with chronic disease: a systematic review	Hladek MD, Reimer T, Casey J, Nkimbeng M, Peeler A, Nelson KE, Taylor J, Han HR, Szanton SL.	RAYYAN-INCLUSION: {"Coder 1"=>"Excluded", "Coder 2"=>"Excluded"} | RAYYAN-EXCLUSION-REASONS: wrong outcome
rayyan-314004386	Effectiveness of serious games in social skills training to autistic individuals: A systematic review	Talebi Azadboni T, Nasiri S, Khenarinezhad S, Sadoughi F.	RAYYAN-INCLUSION: {"Coder 1"=>"Excluded", "Coder 2"=>"Excluded"} | RAYYAN-EXCLUSION-REASONS: wrong outcome
rayyan-314004387	A Systematic Review on Social Cognition in ADHD: The Role of Language, Theory of Mind, and Executive Functions	Capuozzo A, Rizzato S, Grossi G, Strappini F.	RAYYAN-INCLUSION: {"Coder 1"=>"Excluded", "Coder 2"=>"Excluded"} | RAYYAN-EXCLUSION-REASONS: wrong outcome
rayyan-314004388	Baseline health-related self-efficacy for individuals following stroke, traumatic brain injury, and spinal cord injury prior to enrollment in a weight-loss intervention	Douglas ME, Driver S, Ochoa C, McShan E, Callender L, Froehlich-Grobe K.	RAYYAN-INCLUSION: {"Coder 1"=>"Excluded", "Coder 2"=>"Excluded"} | RAYYAN-EXCLUSION-REASONS: wrong outcome
rayyan-314004389	PEERS® Curriculum for Children with Autism Spectrum Disorder: A Scoping Review	Rants S, Bradish K, Conlin H, Crandall N, Kirby N, Williams RM.	RAYYAN-INCLUSION: {"Coder 1"=>"Excluded", "Coder 2"=>"Excluded"} | RAYYAN-EXCLUSION-REASONS: wrong population
rayyan-314004391	Conception, pregnancy, and childbirth from the perspective of transgender men: A meta-ethnography	Fernández-Basanta S, López-Queijo JD, Rodríguez-Maseda E, Movilla-Fernández MJ.	RAYYAN-INCLUSION: {"Coder 1"=>"Excluded", "Coder 2"=>"Excluded"} | RAYYAN-EXCLUSION-REASONS: wrong outcome
rayyan-314004392	Influence of Perceived Maternal Self-Efficacy on Exclusive Breastfeeding Initiation and Consolidation: A Systematic Review	Saavedra Sanchez S, Rodríguez-Gallego I, Leon-Larios F, Andina-Diaz E, Perez-Contreras R, Gonzale...	RAYYAN-INCLUSION: {"Coder 1"=>"Excluded", "Coder 2"=>"Excluded"} | RAYYAN-EXCLUSION-REASONS: wrong population
rayyan-314004393	Craving inclusion: a systematic review on the experiences and needs of people with disability eating out	Hemsley B, Almond B, Given F, Darcy S, L'Espoir Decosta P, Dann S, Carnemolla P, Freeman-Sanderso...	RAYYAN-INCLUSION: {"Coder 1"=>"Excluded", "Coder 2"=>"Excluded"} | RAYYAN-EXCLUSION-REASONS: wrong outcome
rayyan-314004394	Instruments for Measuring Self-Efficacy in Patients With Rheumatoid Arthritis: A Systematic Review	Liu H, Zhang T, Chen H, Lu X, Li Y, Xie X, Li H, Hou C, Gao J, Xu R.	RAYYAN-INCLUSION: {"Coder 1"=>"Excluded", "Coder 2"=>"Excluded"} | RAYYAN-EXCLUSION-REASONS: wrong population
rayyan-314004395	Autonomy and freedom of choice: A mixed methods analysis of the endorsement of SRHR and its core principles by global agencies	Peters AJTP, Bijlmakers L.	RAYYAN-INCLUSION: {"Coder 1"=>"Excluded", "Coder 2"=>"Excluded"} | RAYYAN-EXCLUSION-REASONS: wrong outcome
rayyan-314004396	Children and young people's self-reported experiences of asthma and self-management nursing strategies: An integrative review	Kemble H, Foster M, Blamires J, Mowat R.	RAYYAN-INCLUSION: {"Coder 1"=>"Excluded", "Coder 2"=>"Excluded"} | RAYYAN-EXCLUSION-REASONS: wrong population
rayyan-314004397	Animal-assisted interventions in adult hospital rehabilitation settings: A scoping review	O'Louglin M, Edwards R, Bould E, Devine S, Downing S.	RAYYAN-INCLUSION: {"Coder 1"=>"Excluded", "Coder 2"=>"Excluded"} | RAYYAN-EXCLUSION-REASONS: wrong outcome
rayyan-314004398	Susceptibility to online misinformation: A systematic meta-analysis of demographic and psychological factors	Sultan M, Tump AN, Ehmann N, Lorenz-Spreen P, Hertwig R, Gollwitzer A, Kurvers RHJM.	RAYYAN-INCLUSION: {"Coder 1"=>"Excluded", "Coder 2"=>"Excluded"} | RAYYAN-EXCLUSION-REASONS: wrong outcome
rayyan-314004399	The effects of crafts-based interventions on mental health and well-being: A systematic review	Bukhave EB, Creek J, Linstad AK, Frandsen TF.	RAYYAN-INCLUSION: {"Coder 1"=>"Excluded", "Coder 2"=>"Excluded"} | RAYYAN-EXCLUSION-REASONS: wrong outcome
rayyan-314004400	Experiences of older people with multimorbidity regarding self-management of diseases: A systematic review and qualitative meta-synthesis	Tian J, Wang HY, Peng SH, Tao YM, Cao J, Zhang XG.	RAYYAN-INCLUSION: {"Coder 1"=>"Excluded", "Coder 2"=>"Excluded"} | RAYYAN-EXCLUSION-REASONS: wrong population
rayyan-314004401	The impact of hidradenitis suppurativa on work productivity and performance: a systematic review and meta-analysis	Merchant SA, Shah SFH.	RAYYAN-INCLUSION: {"Coder 1"=>"Excluded", "Coder 2"=>"Excluded"} | RAYYAN-EXCLUSION-REASONS: wrong population
rayyan-314004402	Risk factors associated with suicidal ideation among cancer patients: a systematic review and meta-analysis	Chen J, Ping Z, Hu D, Wang J, Liu Y.	RAYYAN-INCLUSION: {"Coder 1"=>"Excluded", "Coder 2"=>"Excluded"} | RAYYAN-EXCLUSION-REASONS: wrong population
rayyan-314004403	Exercise interventions for self-perceived body image, self-esteem and self-efficacy in women diagnosed with breast cancer: a systematic review with meta-analysis and meta-regressions	Casuso-Holgado MJ, Martinez-Calderon J, Martínez-Miranda P, Muñoz-Fernández MJ, Bernal-Utrera C, ...	RAYYAN-INCLUSION: {"Coder 1"=>"Excluded", "Coder 2"=>"Excluded"} | RAYYAN-EXCLUSION-REASONS: wrong outcome
rayyan-314004404	Technologies for Supporting Individuals and Caregivers Living With Fetal Alcohol Spectrum Disorder: Scoping Review	Chu JTW, Wilson H, Cai CZ, McCormack JC, Newcombe D, Bullen C.	RAYYAN-INCLUSION: {"Coder 1"=>"Excluded", "Coder 2"=>"Excluded"} | RAYYAN-EXCLUSION-REASONS: wrong population
rayyan-314004405	Job satisfaction and its correlation with pharmacists' performance and patient trust	Alshahrani SM, Ishaqui AA, Alavudeen SS.	RAYYAN-INCLUSION: {"Coder 1"=>"Excluded", "Coder 2"=>"Excluded"} | RAYYAN-EXCLUSION-REASONS: wrong outcome
rayyan-314004406	The impact of arts on prescription on individual health and wellbeing: a systematic review with meta-analysis	Jensen A, Holt N, Honda S, Bungay H.	RAYYAN-INCLUSION: {"Coder 1"=>"Excluded", "Coder 2"=>"Excluded"} | RAYYAN-EXCLUSION-REASONS: wrong outcome
rayyan-314004407	Patient and Caregiver Education to Support Self-Efficacy and Self-Management During Immunotherapy-An Integrative Review	Rothausen CS, Dieperink KB, Ruhlmann CH, Pappot H, Tolstrup LK.	RAYYAN-INCLUSION: {"Coder 1"=>"Excluded", "Coder 2"=>"Excluded"} | RAYYAN-EXCLUSION-REASONS: wrong population
rayyan-314004408	Effectiveness of therapeutic interventions on participation in children with cerebral palsy: A systematic review and meta-analysis	Dimakopoulos R, Vakalaki T, Spinou A, Michopoulos I, Papadopoulou Μ.	RAYYAN-INCLUSION: {"Coder 1"=>"Excluded", "Coder 2"=>"Excluded"} | RAYYAN-EXCLUSION-REASONS: wrong population
rayyan-314004409	An updated meta-analysis of the interrater reliability of supervisory performance ratings	Zhou Y, Sackett PR, Shen W, Beatty AS.	RAYYAN-INCLUSION: {"Coder 1"=>"Excluded", "Coder 2"=>"Excluded"} | RAYYAN-EXCLUSION-REASONS: wrong outcome
rayyan-314004410	Significant others in inflammatory arthritis: roles, influences, and challenges-a scoping review	Hansen CW, Nørgaard MW, de Thurah A, Midtgaard J, Cromhout PF, Esbensen BA.	RAYYAN-INCLUSION: {"Coder 1"=>"Excluded", "Coder 2"=>"Excluded"} | RAYYAN-EXCLUSION-REASONS: wrong population
rayyan-314004411	Guidelines for setting up low-vision and rehabilitation services in India	Senjam SS, Tandon R, Vashist P, Mounica B, Gupta V, Aggarwal S.	RAYYAN-INCLUSION: {"Coder 1"=>"Excluded", "Coder 2"=>"Excluded"} | RAYYAN-EXCLUSION-REASONS: wrong publication type
rayyan-314004412	From antidepressants and psychotherapy to oxytocin, vagus nerve stimulation, ketamine and psychedelics: how established and novel treatments can improve social functioning in major depression	Kupferberg A, Hasler G.	RAYYAN-INCLUSION: {"Coder 1"=>"Excluded", "Coder 2"=>"Excluded"} | RAYYAN-EXCLUSION-REASONS: wrong outcome
rayyan-314004413	Are equine-assisted services beneficial for military veterans with post-traumatic stress disorder? A systematic review and meta-analysis	Provan M, Ahmed Z, Stevens AR, Sardeli AV.	RAYYAN-INCLUSION: {"Coder 1"=>"Excluded", "Coder 2"=>"Excluded"} | RAYYAN-EXCLUSION-REASONS: wrong outcome
rayyan-314004414	Health literacy in adolescents and young adults with cerebral palsy: a mixed methods systematic review	Ding JY, Cleary SL, Morgan PE.	RAYYAN-INCLUSION: {"Coder 1"=>"Excluded", "Coder 2"=>"Excluded"} | RAYYAN-EXCLUSION-REASONS: wrong population
rayyan-314004415	Associations Between Motor Competence and Executive Functions in Children and Adolescents: A Systematic Review and Meta-analysis	Bao R, Wade L, Leahy AA, Owen KB, Hillman CH, Jaakkola T, Lubans DR.	RAYYAN-INCLUSION: {"Coder 1"=>"Excluded", "Coder 2"=>"Excluded"} | RAYYAN-EXCLUSION-REASONS: wrong population
rayyan-314004416	Mapping review of pain management programmes and psychological therapies for community-dwelling older people living with pain	Lam N, Green J, Hallas S, Forster A, Crocker TF, Andre D, Ellwood A, Clegg A, Brown L.	RAYYAN-INCLUSION: {"Coder 1"=>"Excluded", "Coder 2"=>"Excluded"} | RAYYAN-EXCLUSION-REASONS: wrong population
rayyan-314004417	Impact of Hearing Loss on Social Participation in Children: A Scoping Review	Aggarwal K, Ravi R, Yerraguntla K.	RAYYAN-INCLUSION: {"Coder 1"=>"Excluded", "Coder 2"=>"Excluded"} | RAYYAN-EXCLUSION-REASONS: wrong population
rayyan-314004418	Review: Animal-assisted intervention for children with attention-deficit/hyperactivity disorder - a systematic review and meta-analysis	Yu S, Xue H, Xie Y, Shao G, Hao Y, Fan L, Du W.	RAYYAN-INCLUSION: {"Coder 1"=>"Excluded", "Coder 2"=>"Excluded"} | RAYYAN-EXCLUSION-REASONS: wrong population
rayyan-314004419	Comparative effectiveness of physical exercise interventions on sociability and communication in children and adolescents with autism: a systematic review and network meta-analysis	Kou R, Li Z, Li M, Zhou R, Zhu F, Ruan W, Zhang J.	RAYYAN-INCLUSION: {"Coder 1"=>"Excluded", "Coder 2"=>"Excluded"} | RAYYAN-EXCLUSION-REASONS: wrong population
rayyan-314004420	Reproductive Autonomy in Fertility Research in Sub-Saharan Africa: A Scoping Review	de Haas B, Kabagenyi A, Diennabila S.	RAYYAN-INCLUSION: {"Coder 1"=>"Excluded", "Coder 2"=>"Excluded"} | RAYYAN-EXCLUSION-REASONS: wrong outcome
rayyan-314004421	Is Envy Always Bad? An Examination of Benign and Malicious Envy in the Workplace	Battle L, Diab DL.	RAYYAN-INCLUSION: {"Coder 1"=>"Excluded", "Coder 2"=>"Excluded"} | RAYYAN-EXCLUSION-REASONS: wrong outcome
rayyan-314004422	Perceptions and Experiences of Exercise Snacks Among Middle-Aged and Older Adults: A Systematic Review and Meta-Synthesis	Du Y, Peng R, Wan X, Zhang C, Guo Y, Chang J, Feng H, Cao Z.	RAYYAN-INCLUSION: {"Coder 1"=>"Excluded", "Coder 2"=>"Excluded"} | RAYYAN-EXCLUSION-REASONS: wrong population
rayyan-314004423	Digital motor intervention effects on motor performance of individuals with developmental disabilities: a systematic review	Corey J, Tsai JM, Mhadeshwar A, Srinivasan S, Bhat A.	RAYYAN-INCLUSION: {"Coder 1"=>"Excluded", "Coder 2"=>"Excluded"} | RAYYAN-EXCLUSION-REASONS: wrong outcome
rayyan-314004424	Post-traumatic growth following spinal cord injury: a systematic review and meta-ethnography	Smith G, Thompson AR, McCulloch A, Moses J.	RAYYAN-INCLUSION: {"Coder 1"=>"Excluded", "Coder 2"=>"Excluded"} | RAYYAN-EXCLUSION-REASONS: wrong population
rayyan-314004425	Skeletal muscle fitness and physiology as determinants of firefighter performance and safety: a narrative review	Gordon RA, Sokoloski ML, Zumbro EL, Irvine CJ, Oldham M, Morgan N.	RAYYAN-INCLUSION: {"Coder 1"=>"Excluded", "Coder 2"=>"Excluded"} | RAYYAN-EXCLUSION-REASONS: wrong population
rayyan-314004426	Adaptations for Urogynecologic Surgery in Limited-Resource Settings: How to Do More with Less	Kyaw HY, Matthews C, Krause HG, Mwesigwa M, Goh JTW.	RAYYAN-INCLUSION: {"Coder 1"=>"Excluded", "Coder 2"=>"Excluded"} | RAYYAN-EXCLUSION-REASONS: wrong outcome
rayyan-314004427	Adolescents' experience with sports-related pain and injury: A systematic review of qualitative research	Sheehan N, Summersby R, Bleakley C, Caulfield B, Matthews M, Klempel N, Holden S.	RAYYAN-INCLUSION: {"Coder 1"=>"Excluded", "Coder 2"=>"Excluded"} | RAYYAN-EXCLUSION-REASONS: wrong population
rayyan-314004428	Experiences and perceptions of men following breast cancer diagnosis: a mixed method systematic review	Abboah-Offei M, Bayuo J, Salifu Y, Afolabi O, Akudjedu TN.	RAYYAN-INCLUSION: {"Coder 1"=>"Excluded", "Coder 2"=>"Excluded"} | RAYYAN-EXCLUSION-REASONS: wrong population
rayyan-314004429	Music interventions with children, adolescents and emerging adults in mental health settings: a scoping review	Romano M, Archambault K, Garel P, Gosselin N.	RAYYAN-INCLUSION: {"Coder 1"=>"Excluded", "Coder 2"=>"Excluded"} | RAYYAN-EXCLUSION-REASONS: wrong outcome
rayyan-314004430	Patient autonomy and shared decision-making in the context of clinical trial participation	Dennstädt F, Putora PM, Iseli T, Treffers T, Panje C, Fischer GF.	RAYYAN-INCLUSION: {"Coder 1"=>"Excluded", "Coder 2"=>"Excluded"} | RAYYAN-EXCLUSION-REASONS: wrong outcome
rayyan-314004431	Measuring Health-Related Quality of Life in Amyotrophic Lateral Sclerosis: A Systematic Review and Conceptual Framework	McDool E, Carlton J, Powell PA, Coates E, Knox L, Mayberry E, Appleby N, Griffiths AW, Hobson E, ...	RAYYAN-INCLUSION: {"Coder 1"=>"Excluded", "Coder 2"=>"Excluded"} | RAYYAN-EXCLUSION-REASONS: wrong population
rayyan-314004432	Transforming women's health, empowerment, and gender equality with digital health: evidence-based policy and practice	Borges do Nascimento IJ, Abdulazeem HM, Weerasekara I, Marquez J, Vasanthan LT, Deeken G, Morgan ...	RAYYAN-INCLUSION: {"Coder 1"=>"Excluded", "Coder 2"=>"Excluded"} | RAYYAN-EXCLUSION-REASONS: wrong outcome
rayyan-314004433	Experiences of loneliness in lower- and middle-income countries: A systematic review of qualitative studies	Akhter-Khan SC, van Es W, Prina M, Lawrence V, Piri I, Rokach A, Heu LC, Mayston R.	RAYYAN-INCLUSION: {"Coder 1"=>"Excluded", "Coder 2"=>"Excluded"} | RAYYAN-EXCLUSION-REASONS: wrong population
rayyan-314004434	Virtual and Augmented Reality in Undergraduate Medical Education in Psychiatry: A Systematic Review	Rodda J, Mansi H, Fernando-Sayers J, Bennett S, Shergill S.	RAYYAN-INCLUSION: {"Coder 1"=>"Excluded", "Coder 2"=>"Excluded"} | RAYYAN-EXCLUSION-REASONS: wrong outcome
rayyan-314004435	Telehealth in speech and language therapy during the COVID-19 pandemic: a systematic review	Shahouzaie N, Gholamiyan Arefi M.	RAYYAN-INCLUSION: {"Coder 1"=>"Excluded", "Coder 2"=>"Excluded"} | RAYYAN-EXCLUSION-REASONS: wrong population
rayyan-314004436	How can clinicians enhance self-efficacy beliefs in osteoarthritis? An overview of systematic reviews with meta-analysis	Martinez-Calderon J, Cano-García FJ, García-Muñoz C, Rufo-Barbero C, Matias-Soto J, Infante-Cano M.	RAYYAN-INCLUSION: {"Coder 1"=>"Excluded", "Coder 2"=>"Excluded"} | RAYYAN-EXCLUSION-REASONS: wrong outcome
rayyan-314004437	Enhancing HIV Cognitive Abilities and Self-Management Through Information Technology-Assisted Interventions: Scoping Review	Huang H, Xie M, Yang Z, Wang A.	RAYYAN-INCLUSION: {"Coder 1"=>"Excluded", "Coder 2"=>"Excluded"} | RAYYAN-EXCLUSION-REASONS: wrong population
rayyan-314004438	The longitudinal relationship between psychological symptoms and social functioning in displaced refugees	Nickerson A, Kurt G, Liddell B, Keegan D, Nandyatama R, Yuanita A, Argadianti Rachmah R, Hoffman ...	RAYYAN-INCLUSION: {"Coder 1"=>"Excluded", "Coder 2"=>"Excluded"} | RAYYAN-EXCLUSION-REASONS: wrong outcome
rayyan-314004439	COVID-19 ethics: unique aspects and a review as of early 2024	Shandera WX.	RAYYAN-INCLUSION: {"Coder 1"=>"Excluded", "Coder 2"=>"Excluded"} | RAYYAN-EXCLUSION-REASONS: wrong outcome
rayyan-314004440	Attitudes and perceptions of cancer patients and healthcare providers towards prehabilitation: A thematic synthesis	Shen C, Gu L, Li N, Wang R, Yang X, Chu Z.	RAYYAN-INCLUSION: {"Coder 1"=>"Excluded", "Coder 2"=>"Excluded"} | RAYYAN-EXCLUSION-REASONS: wrong population
rayyan-314004441	National Institute of Mental Health Support for Cognitive Treatment Development in Schizophrenia: A Narrative Review	Heinssen RK, Morris SE, Sherrill JT.	RAYYAN-INCLUSION: {"Coder 1"=>"Excluded", "Coder 2"=>"Maybe"} | RAYYAN-EXCLUSION-REASONS: wrong outcome
rayyan-314004442	The symptom profile of people with whiplash-associated disorder - A mixed-method systematic review	Särkilahti N, Leino S, Takatalo J, Löyttyniemi E, Tenovuo O.	RAYYAN-INCLUSION: {"Coder 1"=>"Excluded", "Coder 2"=>"Excluded"} | RAYYAN-EXCLUSION-REASONS: wrong population
rayyan-314004443	Association between Comorbidity Indices and Functional Autonomy in Individuals with Cognitive Impairment: A Systematic Review	Temedda MN, Garnier-Crussard A, Mouchoux C, Dauphinot V.	RAYYAN-INCLUSION: {"Coder 1"=>"Excluded", "Coder 2"=>"Excluded"} | RAYYAN-EXCLUSION-REASONS: wrong outcome
rayyan-314004444	New Technological Approaches in Occupational Therapy for Pediatric Cerebral Palsy: A Systematic Review	Martínez-Rodríguez L, García-Bravo C, García-Bravo S, Salcedo-Pérez-Juana M, Pérez-Corrales J.	RAYYAN-INCLUSION: {"Coder 1"=>"Excluded", "Coder 2"=>"Excluded"} | RAYYAN-EXCLUSION-REASONS: wrong population
rayyan-314004445	Reproductive health in trans and gender diverse patients: Transgender medicine: contextual trans gynecology	Trotsenburg MV.	RAYYAN-INCLUSION: {"Coder 1"=>"Excluded", "Coder 2"=>"Excluded"} | RAYYAN-EXCLUSION-REASONS: wrong outcome
rayyan-314004446	Exercise Interventions for Autistic People: An Integrative Review of Evidence from Clinical Trials	Rivera RA, Robertson MC, McCleery JP.	RAYYAN-INCLUSION: {"Coder 1"=>"Excluded", "Coder 2"=>"Excluded"} | RAYYAN-EXCLUSION-REASONS: wrong outcome
rayyan-314004447	Reducing health-related stigma in adults living with chronic non-communicable diseases: A systematic review and meta-analysis	Akyirem S, Ekpor E, Batten J, Brady V.	RAYYAN-INCLUSION: {"Coder 1"=>"Excluded", "Coder 2"=>"Excluded"} | RAYYAN-EXCLUSION-REASONS: wrong population
rayyan-314004448	Exploring how AI adoption in the workplace affects employees: a bibliometric and systematic review	Soulami M, Benchekroun S, Galiulina A.	RAYYAN-INCLUSION: {"Coder 1"=>"Excluded", "Coder 2"=>"Excluded"} | RAYYAN-EXCLUSION-REASONS: wrong population
rayyan-314004449	Exploring tele-speech therapy: A scoping review of interventions, applications, benefits, and challenges	Moulaei K, Dinari F, Hosseini M, Almasi S, Sabet B, Anabestani R, Afrash MR.	RAYYAN-INCLUSION: {"Coder 1"=>"Excluded", "Coder 2"=>"Excluded"} | RAYYAN-EXCLUSION-REASONS: wrong outcome
rayyan-314004450	Individual differences in motivation to change in individuals with eating disorders: A systematic review	Robinson L, Flynn M, Cooper M.	RAYYAN-INCLUSION: {"Coder 1"=>"Excluded", "Coder 2"=>"Excluded"} | RAYYAN-EXCLUSION-REASONS: wrong outcome
rayyan-314004451	Nursing Staff Presenteeism Scale: Development and psychometric test	Hung SP, Ming JL, Chang MY, Wang C, Jeng C.	RAYYAN-INCLUSION: {"Coder 1"=>"Excluded", "Coder 2"=>"Excluded"} | RAYYAN-EXCLUSION-REASONS: wrong outcome
rayyan-314004452	Review: missed tuberculosis cases in India: a systematic analysis of diagnostic, treatment, and reporting gaps	Shrisunder R, Muraleedharan M, Jadhav SJ, Figueiredo D.	RAYYAN-INCLUSION: {"Coder 1"=>"Excluded", "Coder 2"=>"Excluded"} | RAYYAN-EXCLUSION-REASONS: wrong population
rayyan-314004453	A scoping review of communication outcomes measures in augmentative and alternative communication	Bean A, Harris K, Kim H, DiGiovine C, Sonntag AM.	RAYYAN-INCLUSION: {"Coder 1"=>"Excluded", "Coder 2"=>"Excluded"} | RAYYAN-EXCLUSION-REASONS: wrong outcome
rayyan-314004454	A scoping review into the service needs of people from culturally and linguistically diverse backgrounds living with disability to engage in meaningful occupations	Chu N, Pho J, Dark L, Tan A, Alford S, Tang CY, Ellison C, Lim D.	RAYYAN-INCLUSION: {"Coder 1"=>"Excluded", "Coder 2"=>"Excluded"} | RAYYAN-EXCLUSION-REASONS: wrong outcome
rayyan-314004455	Effectiveness of Virtual Reality Training in Improving Outcomes for Dialysis Patients: Systematic Review and Meta-Analysis	Kang X, Zhang Y, Sun C, Zhang J, Che Z, Zang J, Zhang R.	RAYYAN-INCLUSION: {"Coder 1"=>"Excluded", "Coder 2"=>"Excluded"} | RAYYAN-EXCLUSION-REASONS: wrong population
rayyan-314004456	How to be a good clerk on the clinical teaching team: a scoping review	Jordan L, Majid G, Qingfan L, Lorelei L.	RAYYAN-INCLUSION: {"Coder 1"=>"Excluded", "Coder 2"=>"Excluded"} | RAYYAN-EXCLUSION-REASONS: wrong outcome
rayyan-314004457	A rapid realist review on leadership and career advancement interventions for women in healthcare	Mucheru D, McAuliffe E, Kesale A, Gilmore B.	RAYYAN-INCLUSION: {"Coder 1"=>"Excluded", "Coder 2"=>"Excluded"} | RAYYAN-EXCLUSION-REASONS: wrong population
rayyan-314004458	The use of advance directives for autonomy in dementia care: A scoping meta-review and thematic synthesis	Kinch S, Schou-Juul F, Skov SS, Kongsholm NCH, Lauridsen S.	RAYYAN-INCLUSION: {"Coder 1"=>"Excluded", "Coder 2"=>"Excluded"} | RAYYAN-EXCLUSION-REASONS: wrong outcome
rayyan-314004459	Preventable or potentially inappropriate psychotropics and adverse health outcomes in older adults: systematic review and meta-analysis	Corvaisier M, Brangier A, Annweiler C, Spiesser-Robelet L.	RAYYAN-INCLUSION: {"Coder 1"=>"Excluded", "Coder 2"=>"Excluded"} | RAYYAN-EXCLUSION-REASONS: wrong outcome
rayyan-314004460	Barriers and facilitators to self-management of chronic conditions reported by women: a systematic review of qualitative studies	Dwyer L, Barber C, Dowding D, Kearney R.	RAYYAN-INCLUSION: {"Coder 1"=>"Excluded", "Coder 2"=>"Excluded"} | RAYYAN-EXCLUSION-REASONS: wrong outcome
rayyan-314004461	Visual function in children with Joubert syndrome	Morelli F, Toni F, Saligari E, D'Abrusco F, Serpieri V, Ballante E, Ruberto G, Borgatti R, Valent... and Developmental Neuro-ophthalmology Study Group.	RAYYAN-INCLUSION: {"Coder 1"=>"Excluded", "Coder 2"=>"Excluded"} | RAYYAN-EXCLUSION-REASONS: wrong population
rayyan-314004462	The role, challenges, and impact of occupational therapists in custodial settings: A scoping review	Elder E, Werner S, Oam JC.	RAYYAN-INCLUSION: {"Coder 1"=>"Excluded", "Coder 2"=>"Excluded"} | RAYYAN-EXCLUSION-REASONS: wrong population
rayyan-314004463	Autonomy, independence, and participation of nursing home habitants addressed by assistive technology: a scoping review	André M, Enez J, Charras K, Besançon M, Delouvée S.	RAYYAN-INCLUSION: {"Coder 1"=>"Excluded", "Coder 2"=>"Excluded"} | RAYYAN-EXCLUSION-REASONS: wrong population
rayyan-314004464	Self-management needs, strategies and support for individuals with sickle cell disease in developing countries: a scoping review	Druye AA, Amoadu M, Boso CM, Nabe B, Kagbo JE, Alhassan A, Odonkor FO, Lanyo GS, Davies AE, Doe P...	RAYYAN-INCLUSION: {"Coder 1"=>"Excluded", "Coder 2"=>"Excluded"} | RAYYAN-EXCLUSION-REASONS: wrong population
rayyan-314004465	ICU nurses' perceptions of patients with co-morbid mental health disorders: An integrative review	Teece A, Baker J.	RAYYAN-INCLUSION: {"Coder 1"=>"Excluded", "Coder 2"=>"Excluded"} | RAYYAN-EXCLUSION-REASONS: wrong population
rayyan-314004466	A meta-analysis of the relationship between social support and physical activity in adolescents: the mediating role of self-efficacy	Lin H, Chen H, Liu Q, Xu J, Li S.	RAYYAN-INCLUSION: {"Coder 1"=>"Excluded", "Coder 2"=>"Excluded"} | RAYYAN-EXCLUSION-REASONS: wrong outcome
rayyan-314004467	Post-Donation Evaluation: Emotional Needs for Social Connection and Social Support among Living Kidney Donors-A Systematic Review	Colonnello V, La Manna G, Cangini G, Russo PM.	RAYYAN-INCLUSION: {"Coder 1"=>"Excluded", "Coder 2"=>"Excluded"} | RAYYAN-EXCLUSION-REASONS: wrong population
rayyan-314004468	Gender Differences in Autonomy Granted to Residents and Fellows During Procedural Training: A Systematic Review and Meta-Analysis	Lund S, Griffeth EM, Williamson A, Collings A, Gudmundsdottir H, Han A, Kearse L, Kratzke IM, Wil...	RAYYAN-INCLUSION: {"Coder 1"=>"Excluded", "Coder 2"=>"Excluded"} | RAYYAN-EXCLUSION-REASONS: wrong population
rayyan-314004469	The Effect of Self-efficacy-Enhancing Interventions on Quality of Life of Cancer Survivors: A Systematic Review	Yan K, Lengacher CA, Dandamrongrak C, Wang HL, Hanson A, Beckie T.	RAYYAN-INCLUSION: {"Coder 1"=>"Excluded", "Coder 2"=>"Excluded"} | RAYYAN-EXCLUSION-REASONS: wrong population
rayyan-314004470	Quality of life of children and young adults with Down syndrome from caregivers' perspective: A systematic review and meta-analysis	Chan YY, Wong BWZ, Cheok FE, Tan NRX, Kong G, Amin Z, Ng YPM.	RAYYAN-INCLUSION: {"Coder 1"=>"Excluded", "Coder 2"=>"Excluded"} | RAYYAN-EXCLUSION-REASONS: wrong population
rayyan-314004471	What Do We Owe Our Patients? Surgeon Obligations When Patients Are Too Sick for Surgery	Lazenby KA, Angelos P.	RAYYAN-INCLUSION: {"Coder 1"=>"Excluded", "Coder 2"=>"Excluded"} | RAYYAN-EXCLUSION-REASONS: wrong population
rayyan-314004472	Assisted dying: principles, possibilities, and practicalities. An English physician's perspective	Twycross R.	RAYYAN-INCLUSION: {"Coder 1"=>"Excluded", "Coder 2"=>"Excluded"} | RAYYAN-EXCLUSION-REASONS: wrong publication type
rayyan-314004473	Beyond Diagnosis: Exploring Residual Autonomy in Dementia Through a Systematic Review	Anselmo A, Corallo F, Pagano M, Cardile D, Marra A, Maresca G, De Luca R, Alagna A, Quartarone A,...	RAYYAN-INCLUSION: {"Coder 1"=>"Excluded", "Coder 2"=>"Excluded"} | RAYYAN-EXCLUSION-REASONS: wrong outcome
rayyan-314004474	Comparison of the efficacy and complications of tolterodine and α-adrenergic receptor blockers in improving ureteral stent-related symptoms: A systematic review and meta-analysis	Liu M, Liu S, Mao Q, Zou Q, Cui Y, Wu J.	RAYYAN-INCLUSION: {"Coder 1"=>"Excluded", "Coder 2"=>"Excluded"} | RAYYAN-EXCLUSION-REASONS: wrong outcome
rayyan-314004475	Experience and needs of stroke patients in physical rehabilitation: a systematic review and meta-synthesis	Sun X, Shi Y, Liu C, Wang S, Li D, Zhu X, Pan K, Wang H, Zhang H.	RAYYAN-INCLUSION: {"Coder 1"=>"Excluded", "Coder 2"=>"Excluded"} | RAYYAN-EXCLUSION-REASONS: wrong population
rayyan-314004476	Definition and Perception of Autonomy in Vascular Surgery Training	Villacreses C, Patel N, DeCarlo C, Boitano LT, Wooster MD, Veeraswamy R, Shames ML, Tanious A.	RAYYAN-INCLUSION: {"Coder 1"=>"Excluded", "Coder 2"=>"Excluded"} | RAYYAN-EXCLUSION-REASONS: wrong population
rayyan-314004477	The effectiveness of exergames in improving physical activity behaviour and physical literacy domains in adolescents with developmental coordination disorder and cerebral palsy: A scoping review	Temlali TY, Lust J, Klaperski-van der Wal S, Steenbergen B.	RAYYAN-INCLUSION: {"Coder 1"=>"Excluded", "Coder 2"=>"Excluded"} | RAYYAN-EXCLUSION-REASONS: wrong population
rayyan-314004478	Mechanisms Linking Physical Activity With Mental Health in Children and Adolescents With Neurodevelopmental Disorders: A Systematic Review	Liu C, Liang X, Yang Y, Liu R, Arbour-Nicitopoulos K, Sit CH.	RAYYAN-INCLUSION: {"Coder 1"=>"Excluded", "Coder 2"=>"Excluded"} | RAYYAN-EXCLUSION-REASONS: wrong population
rayyan-314004479	What are the perceptions and experiences of adults using mobile applications for self-management in diabetes? A systematic review	Patail K, Pai HH, Greenfield G, Hayhoe B, Majeed A, Neves AL, Taddese HB.	RAYYAN-INCLUSION: {"Coder 1"=>"Excluded", "Coder 2"=>"Excluded"} | RAYYAN-EXCLUSION-REASONS: wrong population
rayyan-314004480	Digital applications to support self-management of multimorbidity: A scoping review	Smith L, Simpson G, Holt S, Dambha-Miller H.	RAYYAN-INCLUSION: {"Coder 1"=>"Excluded", "Coder 2"=>"Excluded"} | RAYYAN-EXCLUSION-REASONS: wrong outcome
rayyan-314004481	Effects of mental health first aid training in hospital and community pharmacists: A systematic review	Advincula TJ, Abubakar M, Carandang RR.	RAYYAN-INCLUSION: {"Coder 1"=>"Excluded", "Coder 2"=>"Excluded"} | RAYYAN-EXCLUSION-REASONS: wrong population
rayyan-314004482	Relationship between self-efficacy and university dropout: a systematic review	Bernardo AB, García-Gutiérrez V, Esteban M, Maluenda-Albornoz J.	RAYYAN-INCLUSION: {"Coder 1"=>"Excluded", "Coder 2"=>"Excluded"} | RAYYAN-EXCLUSION-REASONS: wrong outcome
rayyan-314004483	Adapting to the human: A systematic review of a decade of human factors research on adaptive autonomy	Hauptman AI, Flathmann C, McNeese NJ.	RAYYAN-INCLUSION: {"Coder 1"=>"Excluded", "Coder 2"=>"Excluded"} | RAYYAN-EXCLUSION-REASONS: wrong outcome
rayyan-314004484	Virtual/augmented reality for joint attention skills improvement in autism spectrum disorder: a systematic review	Yazdanian H, Vakili A, Soltani A, Bagheri Rekhne Z, Zareii S, Zarifian T.	RAYYAN-INCLUSION: {"Coder 1"=>"Excluded", "Coder 2"=>"Excluded"} | RAYYAN-EXCLUSION-REASONS: wrong outcome
rayyan-314004485	Parental involvement in robot-mediated intervention: a systematic review	Piccolo A, De Domenico C, Di Cara M, Settimo C, Corallo F, Leonardi S, Impallomeni C, Tripodi E, ...	RAYYAN-INCLUSION: {"Coder 1"=>"Excluded", "Coder 2"=>"Excluded"} | RAYYAN-EXCLUSION-REASONS: wrong population
rayyan-314004486	The role of speech-language pathologists in supporting theory of mind through literacy-based activities	Secora K.	RAYYAN-INCLUSION: {"Coder 1"=>"Excluded", "Coder 2"=>"Excluded"} | RAYYAN-EXCLUSION-REASONS: wrong population
rayyan-314004487	A qualitative systematic review on AI empowered self-regulated learning in higher education	Lan M, Zhou X.	RAYYAN-INCLUSION: {"Coder 1"=>"Excluded", "Coder 2"=>"Excluded"} | RAYYAN-EXCLUSION-REASONS: wrong outcome
rayyan-314004488	Participation of Children With Developmental Coordination Disorder: A Scoping Review	de Oliveira Beliche TW, Weber MD, Tudella E, de Campos AC.	RAYYAN-INCLUSION: {"Coder 1"=>"Excluded", "Coder 2"=>"Excluded"} | RAYYAN-EXCLUSION-REASONS: wrong population
rayyan-314004489	Disclosing non-visible disabilities in educational workplaces: a scoping review	Hassard J, Yildrim M, Thomson L, Blake H.	RAYYAN-INCLUSION: {"Coder 1"=>"Excluded", "Coder 2"=>"Excluded"} | RAYYAN-EXCLUSION-REASONS: wrong population
rayyan-314004490	A Quantitative Meta-Analysis and Qualitative Meta-Synthesis of Aged Care Residents' Experiences of Autonomy, Being Controlled, and Optimal Functioning	Bradshaw EL, Anderson JR, Banday MAJ, Basarkod G, Daliri-Ngametua R, Ferber KA, Henry D, Ryan RM.	RAYYAN-INCLUSION: {"Coder 1"=>"Excluded", "Coder 2"=>"Excluded"} | RAYYAN-EXCLUSION-REASONS: wrong outcome
rayyan-314004491	Psychosocial effects of intergenerational learning on primary school children and older Adults: A systematic review	Tsiloni E, Dragioti E, Gouva M, Vassilopoulos SP, Mentis M.	RAYYAN-INCLUSION: {"Coder 1"=>"Excluded", "Coder 2"=>"Excluded"} | RAYYAN-EXCLUSION-REASONS: wrong outcome
rayyan-314004492	The Effects of Interventions During Pregnancy to Improve Breastfeeding Self-Efficacy: Systematic Review and Meta-Analysis	Koruk F, Kahraman S, Turan Z, Nur Özgen H, Beyazgül B.	RAYYAN-INCLUSION: {"Coder 1"=>"Excluded", "Coder 2"=>"Excluded"} | RAYYAN-EXCLUSION-REASONS: wrong population
rayyan-314004493	Influence of post-migration living difficulties on mental health among refugees and asylum seekers: A scoping-review on clinical tools	Santambrogio J, Cimminiello N, Wisidagamage Don P, Leon E, Miragliotta E, Capuzzi E, Colmegna F, ...	RAYYAN-INCLUSION: {"Coder 1"=>"Excluded", "Coder 2"=>"Excluded"} | RAYYAN-EXCLUSION-REASONS: wrong population
rayyan-314004494	A meta-analysis of the consequences of cognitive training on the cognitive function of aged mild cognitive impairment patients	Wei Z, Zhao X, Liu Y.	RAYYAN-INCLUSION: {"Coder 1"=>"Excluded", "Coder 2"=>"Excluded"} | RAYYAN-EXCLUSION-REASONS: wrong publication type
rayyan-314004495	Advancing Research, Writing, and Publishing in Nursing: Addressing Challenges and Improving Standards	Arshabayeva GA, Qumar AB, Yessirkepov M, Zimba O, Kocyigit BF.	RAYYAN-INCLUSION: {"Coder 1"=>"Excluded", "Coder 2"=>"Excluded"} | RAYYAN-EXCLUSION-REASONS: wrong population
rayyan-314004496	Autonomy support in telehealth: an evolutionary concept analysis	Hou Y, Sun M, Huang X, Nan J, Gao J, Zhu N, Jiang Y.	RAYYAN-INCLUSION: {"Coder 1"=>"Excluded", "Coder 2"=>"Excluded"} | RAYYAN-EXCLUSION-REASONS: wrong outcome
rayyan-314004497	Oxytocin and dopamine in psychostimulant-induced changes in social behaviour	Castillo Díaz F, Neumann ID, Rappeneau V.	RAYYAN-INCLUSION: {"Coder 1"=>"Excluded", "Coder 2"=>"Excluded"} | RAYYAN-EXCLUSION-REASONS: wrong outcome
rayyan-314004498	A systematic review of the effectiveness of epilepsy education programs on knowledge, attitudes, and skills among primary school learners	Makhado TG, Sepeng NV, Makhado L.	RAYYAN-INCLUSION: {"Coder 1"=>"Excluded", "Coder 2"=>"Excluded"} | RAYYAN-EXCLUSION-REASONS: wrong population
rayyan-314004499	The recovery experiences of homeless service users with substance use disorder: A systematic review and qualitative meta-synthesis	O'Shaughnessy BR, Mayock P, Kakar A.	RAYYAN-INCLUSION: {"Coder 1"=>"Excluded", "Coder 2"=>"Excluded"} | RAYYAN-EXCLUSION-REASONS: wrong study design
rayyan-314004500	Systematic Review and Meta-Analysis of the Effect of Motor Intervention on Cognition, Communication, and Social Interaction in Children with Autism Spectrum Disorder	Rosales MR, Butera CD, Wilson RB, Zhou J, Maus E, Zhao H, Chow JC, Dao A, Freeman J, Dusing SC.	RAYYAN-INCLUSION: {"Coder 1"=>"Excluded", "Coder 2"=>"Excluded"} | RAYYAN-EXCLUSION-REASONS: wrong population
rayyan-314004501	Exploring the link between healthcare organizational culture and provider work satisfaction: a systematic review	Rafi'i MR, Hanif SAM, Bin Daud F.	RAYYAN-INCLUSION: {"Coder 1"=>"Excluded", "Coder 2"=>"Excluded"} | RAYYAN-EXCLUSION-REASONS: wrong outcome
rayyan-314004502	Technology-Based Interventions to Promote Diabetes Self-Management Behaviors for Persons Newly Diagnosed with Type 2 Diabetes: A Scoping Review	Owolabi EO, Boakye MDS, Omololu SO, Smalls BL, Shaibi GQ.	RAYYAN-INCLUSION: {"Coder 1"=>"Excluded", "Coder 2"=>"Excluded"} | RAYYAN-EXCLUSION-REASONS: wrong population
rayyan-314004503	Interventions to reduce social isolation and loneliness among minority ethnic populations in OECD countries: A scoping review	Nwofe ES, Akhtar A, Parveen S, Windle K.	RAYYAN-INCLUSION: {"Coder 1"=>"Excluded", "Coder 2"=>"Excluded"} | RAYYAN-EXCLUSION-REASONS: wrong outcome
rayyan-314004504	Autistic sociality: challenging representations of autism and human-animal interactions	Vollmers P, Gibson BE, Hamdani Y.	RAYYAN-INCLUSION: {"Coder 1"=>"Excluded", "Coder 2"=>"Excluded"} | RAYYAN-EXCLUSION-REASONS: wrong outcome
rayyan-314004505	Usability and Effectiveness of eHealth and mHealth Interventions That Support Self-Management and Health Care Transition in Adolescents and Young Adults With Chronic Disease: Systematic Review	Li Z, Lu F, Wu J, Bao R, Rao Y, Yang Y, Wang H.	RAYYAN-INCLUSION: {"Coder 1"=>"Excluded", "Coder 2"=>"Excluded"} | RAYYAN-EXCLUSION-REASONS: wrong outcome
rayyan-314004506	Use of Virtual Reality and Augmented Reality Technologies to Support Resilience and Skill-Building in Caregivers of Persons With Dementia: A Scoping Review	Kokorelias KM, Chiu M, Paul S, Zhu L, Choudhury N, Craven CG, Dubrowski A, Redublo T, Kapralos B,...	RAYYAN-INCLUSION: {"Coder 1"=>"Excluded", "Coder 2"=>"Excluded"} | RAYYAN-EXCLUSION-REASONS: wrong population
rayyan-314004507	The effect of mode of delivery on postpartum comfort level and breastfeeding self-efficacy: a systematic review and meta-analysis	Özkan H, Aktaş EO, Işik HK.	RAYYAN-INCLUSION: {"Coder 1"=>"Excluded", "Coder 2"=>"Excluded"} | RAYYAN-EXCLUSION-REASONS: wrong population
rayyan-314004508	The Role of Empathy in ADHD Children: Neuropsychological Assessment and Possible Rehabilitation Suggestions-A Narrative Review	Casula A, Belluardo G, Antenucci C, Bianca F, Corallo F, Ferraioli F, Gargano D, Giuffrè S, Giunt...	RAYYAN-INCLUSION: {"Coder 1"=>"Excluded", "Coder 2"=>"Excluded"} | RAYYAN-EXCLUSION-REASONS: wrong population
rayyan-314004509	Processes of change in family therapies for anorexia nervosa: a systematic review and meta-synthesis of qualitative data	Cripps S, Serpell L, Pugh M.	RAYYAN-INCLUSION: {"Coder 1"=>"Excluded", "Coder 2"=>"Excluded"} | RAYYAN-EXCLUSION-REASONS: wrong publication type
rayyan-314004510	The effectiveness of social training in individuals with autism spectrum disorder (ASD): a systematic review and transfer analysis	Nejati V, Peyvandi A, Nazari N, Abadi F.	RAYYAN-INCLUSION: {"Coder 1"=>"Excluded", "Coder 2"=>"Excluded"} | RAYYAN-EXCLUSION-REASONS: wrong population
rayyan-314004511	Do Non-Clinical Services Help to Improve Functional Outcomes Among Young Adults With Mental Disorders? A Systematic Review	Gossip K, John J, Comben C, Erskine HE, Scott JG, Diminic S.	RAYYAN-INCLUSION: {"Coder 1"=>"Excluded", "Coder 2"=>"Excluded"} | RAYYAN-EXCLUSION-REASONS: wrong population
rayyan-314004512	Equine-assisted services for motor outcomes of autistic children: A systematic review	Meera B, Fields B, Healy S, Columna L.	RAYYAN-INCLUSION: {"Coder 1"=>"Excluded", "Coder 2"=>"Excluded"} | RAYYAN-EXCLUSION-REASONS: wrong population
rayyan-314004513	A Systematic review of AAC interventions using speech generating devices for autistic preschoolers	Therrien MCS, Whalon K, Nunes D, Marti P, Sellers A.	RAYYAN-INCLUSION: {"Coder 1"=>"Excluded", "Coder 2"=>"Excluded"} | RAYYAN-EXCLUSION-REASONS: wrong population
rayyan-314004514	Studying the Potential Effects of Artificial Intelligence on Physician Autonomy: Scoping Review	Grosser J, Düvel J, Hasemann L, Schneider E, Greiner W.	RAYYAN-INCLUSION: {"Coder 1"=>"Excluded", "Coder 2"=>"Excluded"} | RAYYAN-EXCLUSION-REASONS: wrong outcome
rayyan-314004515	Psychosocial Aspects of the Lived Experience of Long COVID: A Systematic Review and Thematic Synthesis of Qualitative Studies	Eberhardt J, Gibson B, Portman RM, Carthy N, Rowlands S, Batchelor R, Kane L, Kılınç S.	RAYYAN-INCLUSION: {"Coder 1"=>"Excluded", "Coder 2"=>"Excluded"} | RAYYAN-EXCLUSION-REASONS: wrong outcome
rayyan-314004516	Effects of different exercise modalities on pediatric and adolescent populations with developmental disorders: a network meta-analysis of randomized controlled trials	Jia M, Hu F, Yang D.	RAYYAN-INCLUSION: {"Coder 1"=>"Excluded", "Coder 2"=>"Excluded"} | RAYYAN-EXCLUSION-REASONS: wrong population
rayyan-314004517	Responding to the 'crowd' of voices and opinions in the paediatric clinical space: an ethics perspective	Delany C, Moore B, Bhatia N, Burn E, Wimalasundera N, Preisz A.	RAYYAN-INCLUSION: {"Coder 1"=>"Excluded", "Coder 2"=>"Excluded"} | RAYYAN-EXCLUSION-REASONS: wrong population
rayyan-314004518	Social exercise interventions for children who have complex developmental needs: A systematic review	Freire K, Pope R, Size I, Andrews K, Fitz-Gerald E, Bowman T.	RAYYAN-INCLUSION: {"Coder 1"=>"Excluded", "Coder 2"=>"Excluded"} | RAYYAN-EXCLUSION-REASONS: wrong population
rayyan-314004519	Long-Term Impact of Community Psychiatric Care on Quality of Life amongst People Living with Schizophrenia: A Systematic Review	Černe Kolarič J, Plemenitaš Ilješ A, Kraner D, Gönc V, Lorber M, Mlinar Reljić N, Fekonja Z, Kmet...	RAYYAN-INCLUSION: {"Coder 1"=>"Excluded", "Coder 2"=>"Excluded"} | RAYYAN-EXCLUSION-REASONS: wrong outcome
rayyan-314004520	Qualitative studies on men with prostate cancer: a systematic meta-synthesis	Bekele D, Martínez-Hernáez A.	RAYYAN-INCLUSION: {"Coder 1"=>"Excluded", "Coder 2"=>"Excluded"} | RAYYAN-EXCLUSION-REASONS: wrong population
rayyan-314004521	Social neuropsychology of epilepsy in the digital age: A narrative review on challenges and opportunities	Eicher M, Johannessen R, Jokeit H.	RAYYAN-INCLUSION: {"Coder 1"=>"Excluded", "Coder 2"=>"Excluded"} | RAYYAN-EXCLUSION-REASONS: wrong outcome
rayyan-314004522	Oxytocin and opioid antagonists: A dual approach to improving social behavior	Dal Monte O, Gangopadhyay P, Putnam PT, Chang SWC.	RAYYAN-INCLUSION: {"Coder 1"=>"Excluded", "Coder 2"=>"Excluded"} | RAYYAN-EXCLUSION-REASONS: wrong outcome
rayyan-314004523	Caregiving burden for adults with epilepsy and coping strategies, a systematic review	Yu X, Lim KS, Tang LY, David P, Ong ZQ, Wong KY, Ji M.	RAYYAN-INCLUSION: {"Coder 1"=>"Excluded", "Coder 2"=>"Excluded"} | RAYYAN-EXCLUSION-REASONS: wrong population
rayyan-314004524	Patient reported experiences of community rehabilitation and/or support services for people with long term neurological conditions: a narrative review of quantitative studies	Jackson K, Newbury-Birch D.	RAYYAN-INCLUSION: {"Coder 1"=>"Excluded", "Coder 2"=>"Excluded"} | RAYYAN-EXCLUSION-REASONS: wrong population
rayyan-314004525	Effectiveness of Telemedicine-Based Intervention on Breastfeeding Self-Efficacy in Iranian Women: A Systematic Review and Meta-Analysis	Hadizadeh-Talasaz Z, Abdollahpour S.	RAYYAN-INCLUSION: {"Coder 1"=>"Excluded", "Coder 2"=>"Excluded"} | RAYYAN-EXCLUSION-REASONS: wrong population
rayyan-314004526	Exercise interventions for health outcomes in children with autism spectrum disorder: An umbrella review of meta-analyses of clinical trials	Gao X, Xu G, Fu N, Wang L, Ben Q, Shen M, Bu X.	RAYYAN-INCLUSION: {"Coder 1"=>"Excluded", "Coder 2"=>"Excluded"} | RAYYAN-EXCLUSION-REASONS: wrong population
rayyan-314004527	Physical activity in the management of borderline personality disorder: A scoping review	Petersen J, Palic S, Nyboe L, Schuster M, Videbech P, Midtgaard J.	RAYYAN-INCLUSION: {"Coder 1"=>"Excluded", "Coder 2"=>"Excluded"} | RAYYAN-EXCLUSION-REASONS: wrong outcome
rayyan-314004528	How do mindfulness-based interventions promote coping and self-efficacy in patients with cancer: A systematic review of qualitative and quantitative data	Heinen JM, Laing EM, Schäffeler N, Bäuerle A, Krakowczyk JB, Schug C, Ziesemer SK, Teufel M, Erim...	RAYYAN-INCLUSION: {"Coder 1"=>"Excluded", "Coder 2"=>"Excluded"} | RAYYAN-EXCLUSION-REASONS: wrong population
rayyan-314004529	Effect of non-invasive brain stimulation in children with acquired brain injury-a scoping review	Rathinam C, Mohan V, Yates D, Bill P, Peirson J, Gupta R.	RAYYAN-INCLUSION: {"Coder 1"=>"Excluded", "Coder 2"=>"Excluded"} | RAYYAN-EXCLUSION-REASONS: wrong population
rayyan-314004530	The Impact of Behavioral and Psychological Symptoms of Dementia on Individual's Autonomy: a Scoping Review	Delineau VMEB, Ferreira AR, Passos L, Fernandes L.	RAYYAN-INCLUSION: {"Coder 1"=>"Excluded", "Coder 2"=>"Excluded"} | RAYYAN-EXCLUSION-REASONS: wrong outcome
rayyan-314004531	A scoping review of the implementation and cultural adaptation of school-based mental health promotion and prevention interventions in low-and middle-income countries	Harte P, Barry MM.	RAYYAN-INCLUSION: {"Coder 1"=>"Excluded", "Coder 2"=>"Excluded"} | RAYYAN-EXCLUSION-REASONS: wrong population
rayyan-314004532	Capacity of Social Institutions: Towards Participation in Community-Centered Management Programs	Heidarzadeh A, Farrokhi M, Bazyar J, Pourvakhshoori N.	RAYYAN-INCLUSION: {"Coder 1"=>"Excluded", "Coder 2"=>"Excluded"} | RAYYAN-EXCLUSION-REASONS: wrong outcome
rayyan-314004533	Radiotherapy-associated Sensorineural Hearing Loss in Pediatric Oncology Patients	Aslam MA, Ahmad H, Malik HS, Uinarni H, Karim YS, Akhmedov YM, Abdelbasset WK, Awadh SA, Abid MK,...	RAYYAN-INCLUSION: {"Coder 1"=>"Excluded", "Coder 2"=>"Excluded"} | RAYYAN-EXCLUSION-REASONS: wrong population
rayyan-314004534	Assessing the Impact of Bilingualism on the Linguistic Skills of Children with Autism Spectrum Disorder (ASD) in Greece: A Scoping Review	Papadopoulos A, Prentza A, Voniati L, Tafiadis D, Trimmis N, Plotas P.	RAYYAN-INCLUSION: {"Coder 1"=>"Excluded", "Coder 2"=>"Excluded"} | RAYYAN-EXCLUSION-REASONS: wrong population
rayyan-314004535	Postgraduate education in healthy and active ageing: a systematic scoping review of learning needs, curricula and learning impact	Wiggin DA, Penič B, Sulopuisto O, Setti A, Mali J, Stitzel A, Kuisma R, Baptista F, Sourtzi P, Ti...	RAYYAN-INCLUSION: {"Coder 1"=>"Excluded", "Coder 2"=>"Excluded"} | RAYYAN-EXCLUSION-REASONS: wrong population
rayyan-314004536	A scoping review of stroke services within the Philippines	Logan A, Faeldon L, Kent B, Ong A, Marsden J.	RAYYAN-INCLUSION: {"Coder 1"=>"Excluded", "Coder 2"=>"Excluded"} | RAYYAN-EXCLUSION-REASONS: wrong population
rayyan-314004537	Associations between paraspinal muscle characteristics and spinal curvature in conservatively treated adolescent idiopathic scoliosis: a systematic review	Chan WWY, Fu SN, Chong TF, Singh G, Tsai DSJ, Wong MCY, Zheng YP, Parent EC, Cheung JPY, Wong AYL.	RAYYAN-INCLUSION: {"Coder 1"=>"Excluded", "Coder 2"=>"Excluded"} | RAYYAN-EXCLUSION-REASONS: wrong population
rayyan-314004538	The benefit of rhythm-based interventions for individuals with autism spectrum disorder: a systematic review and meta-analysis with random controlled trials	Ding X, Wu J, Li D, Liu Z.	RAYYAN-INCLUSION: {"Coder 1"=>"Excluded", "Coder 2"=>"Excluded"} | RAYYAN-EXCLUSION-REASONS: wrong population
rayyan-314004539	Autonomy in children and adolescents with chronic diseases: A systematic literature review of the conceptualization and evaluation	Mallien Z, Luminet O, Hanin E, Grimm E, Kaemmerer M, Bovo A, Lahaye M.	RAYYAN-INCLUSION: {"Coder 1"=>"Excluded", "Coder 2"=>"Excluded"} | RAYYAN-EXCLUSION-REASONS: wrong population
rayyan-314004540	Effectiveness of Online and Remote Interventions for Mental Health in Children, Adolescents, and Young Adults After the Onset of the COVID-19 Pandemic: Systematic Review and Meta-Analysis	Fischer-Grote L, Fössing V, Aigner M, Fehrmann E, Boeckle M.	RAYYAN-INCLUSION: {"Coder 1"=>"Excluded", "Coder 2"=>"Excluded"} | RAYYAN-EXCLUSION-REASONS: wrong population
rayyan-314004541	Evolutionary changes in the capacity for organismic autonomy	Rosslenbroich B.	RAYYAN-INCLUSION: {"Coder 1"=>"Excluded", "Coder 2"=>"Excluded"} | RAYYAN-EXCLUSION-REASONS: wrong outcome
rayyan-314004542	Barriers and enablers to maintaining self-management behaviours after attending a self-management support intervention for type 2 diabetes: a systematic review and qualitative evidence synthesis	Carvalho M, Dunne P, Kwasnicka D, Byrne M Ind SUSTAIN T2DM Public Advisory Panel, McSharry J.	RAYYAN-INCLUSION: {"Coder 1"=>"Excluded", "Coder 2"=>"Excluded"} | RAYYAN-EXCLUSION-REASONS: wrong population
rayyan-314004543	Does cognitive-behavioral treatment affect putative mechanisms of change among individuals with problem gambling? A systematic review and exploratory meta-analysis	Free BL, Halle Smith E, Ginley MK, Whelan JP, Pfund RA.	RAYYAN-INCLUSION: {"Coder 1"=>"Excluded", "Coder 2"=>"Excluded"} | RAYYAN-EXCLUSION-REASONS: wrong population
rayyan-314004544	Effectiveness, barriers, and facilitators of interventions delivered by traditional healers for the treatment of common mental disorders: A systematic review	Bhatti MM, Siddiqi N, Jennings H, Afaq S, Arsh A, Khan BA.	RAYYAN-INCLUSION: {"Coder 1"=>"Excluded", "Coder 2"=>"Excluded"} | RAYYAN-EXCLUSION-REASONS: wrong outcome
rayyan-314004545	The Essential Nature of Social Work in Cancer Control	Zebrack B, Zhang A, Ghazal LV, Francis-Levin N, Brandon RE.	RAYYAN-INCLUSION: {"Coder 1"=>"Excluded", "Coder 2"=>"Excluded"} | RAYYAN-EXCLUSION-REASONS: wrong population
rayyan-314004546	Transformation and articulation of clinical data to understand students' clinical reasoning: a scoping review	Deschênes MF, Fernandez N, Lechasseur K, Caty MÈ, Uctu BM, Bouzeghrane Y, Lavoie P.	RAYYAN-INCLUSION: {"Coder 1"=>"Excluded", "Coder 2"=>"Excluded"} | RAYYAN-EXCLUSION-REASONS: wrong population
rayyan-314004547	Community-based recovery interventions for improving mental health in schizophrenia patients: a scoping review in Southeast Asia	Hikmat R, Suryani S, Yosep I, Jeharsae R, Widianti E, Hidayati NO, Sutini T, Hernawaty T, Sriati ...	RAYYAN-INCLUSION: {"Coder 1"=>"Excluded", "Coder 2"=>"Excluded"} | RAYYAN-EXCLUSION-REASONS: wrong outcome
rayyan-314004548	Impact of social knowledge and skills training based on UCLA PEERS® on social communication and interaction skills of adolescents or young adults with autism: A systematic review and meta-analysis	Cheng Y, Shi J, Cheng X, Wei Y, Wang J, Jiang Z.	RAYYAN-INCLUSION: {"Coder 1"=>"Excluded", "Coder 2"=>"Excluded"} | RAYYAN-EXCLUSION-REASONS: wrong outcome
rayyan-314004549	The use of assistive technology to promote practical skills in persons with autism spectrum disorder and intellectual disabilities: A systematic review	Klavina A, Pérez-Fuster P, Daems J, Lyhne CN, Dervishi E, Pajalic Z, Øderud T, Fuglerud KS, Marko...	RAYYAN-INCLUSION: {"Coder 1"=>"Excluded", "Coder 2"=>"Excluded"} | RAYYAN-EXCLUSION-REASONS: wrong population
rayyan-314004550	Patient and clinician perspectives of online-delivered exercise programmes for chronic musculoskeletal conditions: a mixed-methods systematic review	Bhardwaj A, Barry Walsh C, Ezzat A, O'Riordan C, Kennedy N, Toomey CM.	RAYYAN-INCLUSION: {"Coder 1"=>"Excluded", "Coder 2"=>"Excluded"} | RAYYAN-EXCLUSION-REASONS: wrong population
rayyan-314004551	Endovascular robotics: technical advances and future directions	Pescio M, Kundrat D, Dagnino G.	RAYYAN-INCLUSION: {"Coder 1"=>"Excluded", "Coder 2"=>"Excluded"} | RAYYAN-EXCLUSION-REASONS: wrong outcome
rayyan-314004552	Interventions to improve executive functions in children and adolescents with acquired brain injury: a systematic review and multilevel meta-analysis	Chavez Arana C, van IJzendoorn MH, Serrano-Juarez CA, de Pauw SSW, Prinzie P.	RAYYAN-INCLUSION: {"Coder 1"=>"Excluded", "Coder 2"=>"Excluded"} | RAYYAN-EXCLUSION-REASONS: wrong population
rayyan-314004553	Teacher perspectives on the socio-ecological barriers and enablers to food and nutrition education in primary schools: a scoping review	Esdaile EK, Wharton L, Vidgen H, Gallegos D.	RAYYAN-INCLUSION: {"Coder 1"=>"Excluded", "Coder 2"=>"Excluded"} | RAYYAN-EXCLUSION-REASONS: wrong population
rayyan-314004554	The effects of visual skills training on cognitive and executive functions in stroke patients: a systematic review with meta-analysis	Niering M, Seifert J.	RAYYAN-INCLUSION: {"Coder 1"=>"Excluded", "Coder 2"=>"Excluded"} | RAYYAN-EXCLUSION-REASONS: wrong population
rayyan-314004555	Assessing cognitive communication skills for returning to work following acquired brain injury: a systematic scoping review	Cameron K, Cornwell P, Watter K, McLennan V, Wegener N.	RAYYAN-INCLUSION: {"Coder 1"=>"Excluded", "Coder 2"=>"Excluded"} | RAYYAN-EXCLUSION-REASONS: wrong population
rayyan-314004556	Effects of yoga on clinical symptoms, quality of life and social functioning in patients with schizophrenia: A systematic review and meta-analysis	Yin J, Sun Y, Zhu Y, Alifujiang H, Wang Y, An S, Huang H, Fu X, Deng H, Chen Y.	RAYYAN-INCLUSION: {"Coder 1"=>"Excluded", "Coder 2"=>"Excluded"} | RAYYAN-EXCLUSION-REASONS: wrong outcome
rayyan-314004557	"I'll do it on my own, but I'm never alone"[1 p. 402]: lived experience and practitioner perspectives of autonomy in longstanding and severe eating disorder treatment and recovery-a rapid evidence review	Burke F, Higgins M, MacGinley M.	RAYYAN-INCLUSION: {"Coder 1"=>"Excluded", "Coder 2"=>"Excluded"} | RAYYAN-EXCLUSION-REASONS: wrong publication type
rayyan-314004558	Critical analysis of the subspecialty stroke medicine curriculum: Social and political influences on its design and professionalism	Gul S, Shahid M.	RAYYAN-INCLUSION: {"Coder 1"=>"Excluded", "Coder 2"=>"Excluded"} | RAYYAN-EXCLUSION-REASONS: wrong population
rayyan-314004559	Making the grade? A meta-analysis of academic performance as a predictor of work performance and turnover	Van Iddekinge CH, Arnold JD, Krivacek SJ, Frieder RE, Roth PL.	RAYYAN-INCLUSION: {"Coder 1"=>"Excluded", "Coder 2"=>"Excluded"} | RAYYAN-EXCLUSION-REASONS: wrong population
rayyan-314004560	Microlearning beyond boundaries: A systematic review and a novel framework for improving learning outcomes	Monib WK, Qazi A, Apong RA.	RAYYAN-INCLUSION: {"Coder 1"=>"Excluded", "Coder 2"=>"Excluded"} | RAYYAN-EXCLUSION-REASONS: wrong outcome
rayyan-314004561	Self-care advice for patients after surgery for oesophageal cancer - a mixed-methods systematic review	Schandl A, Färnqvist K, Mälberg K, Nielsen S, Lagergren P.	RAYYAN-INCLUSION: {"Coder 1"=>"Excluded", "Coder 2"=>"Excluded"} | RAYYAN-EXCLUSION-REASONS: wrong outcome,wrong population
rayyan-314004562	Health impacts of climate change in the UK: A qualitative synthesis detailing the conjuncture of social structure, extreme weather, and mental health	Dodd S, Kragh-Furbo M, Davies J, Butterfield S, Morris A, Brown H.	RAYYAN-INCLUSION: {"Coder 1"=>"Excluded", "Coder 2"=>"Excluded"} | RAYYAN-EXCLUSION-REASONS: wrong outcome
rayyan-314004563	How Collective Efficacy Mediates the Association between Principal Instructional Leadership and Teacher Self-Efficacy: Findings from a Meta-Analytic Structural Equation Modeling (MASEM) Study	Karakose T, Kardas A, Kanadlı S, Tülübaş T, Yildirim B.	RAYYAN-INCLUSION: {"Coder 1"=>"Excluded", "Coder 2"=>"Excluded"} | RAYYAN-EXCLUSION-REASONS: wrong publication type
rayyan-314004564	A systematic review of the efficacy of group social skills interventions on social functioning and social participation in children with acquired brain injury or cerebral palsy	Thompson BAD, Gilmore R, Barfoot J, Sakzewski L.	RAYYAN-INCLUSION: {"Coder 1"=>"Excluded", "Coder 2"=>"Excluded"} | RAYYAN-EXCLUSION-REASONS: wrong population
rayyan-314004565	Barriers and enablers in doping, anti-doping, and clean sport: A qualitative meta-synthesis informed by the theoretical domains framework and COM-B model	Williams TL, Patterson LB, Heyes AR, Staff HR, Boardley ID, Petróczi A, Backhouse SH.	RAYYAN-INCLUSION: {"Coder 1"=>"Excluded", "Coder 2"=>"Excluded"} | RAYYAN-EXCLUSION-REASONS: wrong outcome
rayyan-314004566	Survivorship Experiences of Allogeneic Hematopoietic Stem Cell Transplantation Survivors: A Qualitative Systematic Review	Ruan J, Cheng H, Liu Q, Xu F, Kwok WYY, Luo D, Qian Y, Cheung DST, Li H, Yeung WF.	RAYYAN-INCLUSION: {"Coder 1"=>"Excluded", "Coder 2"=>"Excluded"} | RAYYAN-EXCLUSION-REASONS: wrong population
rayyan-314004567	Healthcare Interventions for Children Using Nonimmersive Virtual Reality: A Mixed Methods Systematic Review	Yun H, Park M, Lee H, Choi EK.	RAYYAN-INCLUSION: {"Coder 1"=>"Excluded", "Coder 2"=>"Excluded"} | RAYYAN-EXCLUSION-REASONS: wrong population
rayyan-314004568	Understanding healthcare professionals' responses to patient complaints in secondary and tertiary care in the UK: A systematic review and behavioural analysis using the Theoretical Domains Framework	Antonopoulou V, Meyer C, Chadwick P, Gibson B, Sniehotta FF, Vlaev I, Vassova A, Goffe L, Lorenca...	RAYYAN-INCLUSION: {"Coder 1"=>"Excluded", "Coder 2"=>"Excluded"} | RAYYAN-EXCLUSION-REASONS: wrong population
rayyan-314004569	Perceived Control as a Potential Protective Factor for Suicidal Thoughts and Behaviors in Cancer Patients and Survivors: A Systematic Review With Meta-Analysis	Hirschmiller J, Schmeckenbecher J, Schwinn T, Wiltink J, Brähler E, Kapusta N, Zwerenz R, Beutel ...	RAYYAN-INCLUSION: {"Coder 1"=>"Excluded", "Coder 2"=>"Excluded"} | RAYYAN-EXCLUSION-REASONS: wrong population
rayyan-314004570	African descent populations in the United States are not monolithic: A scoping review of African immigrants' mental health and coping strategies	Nyanamba JM, Hanebutt R, Goodwin A, Gonzalez-Detrés C, Kapatamoyo K, Bamwine P, Okonkwo MN, Kodia...	RAYYAN-INCLUSION: {"Coder 1"=>"Excluded", "Coder 2"=>"Excluded"} | RAYYAN-EXCLUSION-REASONS: wrong outcome
rayyan-314004571	Effects of digital parenting interventions on self-efficacy, social support, and depressive symptoms in the transition to parenthood: A systematic review and meta-analysis	Lin-Lewry M, Thi Thuy Nguyen C, Hasanul Huda M, Tsai SY, Chipojola R, Kuo SY.	RAYYAN-INCLUSION: {"Coder 1"=>"Excluded", "Coder 2"=>"Excluded"} | RAYYAN-EXCLUSION-REASONS: wrong outcome
rayyan-314004572	Interventions targeting young people not in employment, education or training (NEET) for increased likelihood of return to school or employment-A systematic review	Stea TH, Bertelsen TB, Fegran L, Sejersted E, Kleppang AL, Fyhn T.	RAYYAN-INCLUSION: {"Coder 1"=>"Excluded", "Coder 2"=>"Excluded"} | RAYYAN-EXCLUSION-REASONS: wrong population
rayyan-314004573	Improving the sexual health of women with disabilities in sub-Saharan Africa: a scoping review of published studies	Bolarinwa OA, Odimegwu C, Tapera T.	RAYYAN-INCLUSION: {"Coder 1"=>"Excluded", "Coder 2"=>"Excluded"} | RAYYAN-EXCLUSION-REASONS: wrong population
rayyan-314004574	Implications of clinical simulation in motivation for learning: scoping review	Henrique-Sanches BC, Cecilio-Fernandes D, Costa RRO, Almeida RGDS, Etchegoyen FF, Mazzo A.	RAYYAN-INCLUSION: {"Coder 1"=>"Excluded", "Coder 2"=>"Excluded"} | RAYYAN-EXCLUSION-REASONS: wrong outcome
rayyan-314004575	Interventions to Reduce Parental Substance Use, Domestic Violence and Mental Health Problems, and Their Impacts Upon Children's Well-Being: A Systematic Review of Reviews and Evidence Mapping	Barrett S, Muir C, Burns S, Adjei N, Forman J, Hackett S, Hirve R, Kaner E, Lynch R, Taylor-Robin...	RAYYAN-INCLUSION: {"Coder 1"=>"Excluded", "Coder 2"=>"Excluded"} | RAYYAN-EXCLUSION-REASONS: wrong outcome
rayyan-314004576	Evaluation Tools for Assessing Autonomy of Surgical Residents in the Operating Room and Factors Influencing Access to Autonomy: A Systematic Literature Review	Sevestre A, Dochez V, Souron R, Deschamps T, Winer N, Thubert T.	RAYYAN-INCLUSION: {"Coder 1"=>"Excluded", "Coder 2"=>"Excluded"} | RAYYAN-EXCLUSION-REASONS: wrong outcome
rayyan-314004577	OPTIMAL theory's claims about motivation lack evidence in the motor learning literature	Parma JO, Miller MW, Bacelar MFB.	RAYYAN-INCLUSION: {"Coder 1"=>"Excluded", "Coder 2"=>"Excluded"} | RAYYAN-EXCLUSION-REASONS: wrong outcome
rayyan-314004578	Unlocking Self-Esteem in Older Adults: A Conceptual Exploration of Technological Proficiency and Its Effects	Zhu W, Mat Jusoh NH, Alan R, Latip M, Md Saad J.	RAYYAN-INCLUSION: {"Coder 1"=>"Excluded", "Coder 2"=>"Excluded"} | RAYYAN-EXCLUSION-REASONS: wrong outcome
rayyan-314004579	When Social Hierarchy, Power, and Collective Autonomy Motivate Social Movement and Counter-Movement Mobilization Among Disadvantaged and Advantaged Groups	Rivera-Rodriguez A, Mercado E, Tropp LR, Dasgupta N.	RAYYAN-INCLUSION: {"Coder 1"=>"Excluded", "Coder 2"=>"Excluded"} | RAYYAN-EXCLUSION-REASONS: wrong outcome
rayyan-314004580	Couples' experiences of coping with Multiple Sclerosis: a qualitative systematic review and metasynthesis	Carberry S, MacConaill S, Fortune DG.	RAYYAN-INCLUSION: {"Coder 1"=>"Excluded", "Coder 2"=>"Excluded"} | RAYYAN-EXCLUSION-REASONS: wrong population
rayyan-314004581	Hope as experienced by people with acquired brain injury in a rehabilitation-or recovery process: a qualitative systematic review and thematic synthesis	Højgaard Nejst C, Glintborg C.	RAYYAN-INCLUSION: {"Coder 1"=>"Excluded", "Coder 2"=>"Excluded"} | RAYYAN-EXCLUSION-REASONS: wrong population
rayyan-314004582	Correlates of physical activity enjoyment in children and adolescents for a new perspective on the treatment of overweight: A systematic literature review	Greule C, Sudeck G, Thiel A, Kastner L, Janßen P, Nieß A, Rapp F, Junne F, Krauß I.	RAYYAN-INCLUSION: {"Coder 1"=>"Excluded", "Coder 2"=>"Excluded"} | RAYYAN-EXCLUSION-REASONS: wrong population
rayyan-314004583	The content and characteristics of face-to-face interventions to encourage patients' enrollment in cardiac rehabilitation; a scoping review	Rasmussen B, Maribo T, Skovsby Toft B.	RAYYAN-INCLUSION: {"Coder 1"=>"Excluded", "Coder 2"=>"Excluded"} | RAYYAN-EXCLUSION-REASONS: wrong population
rayyan-314004584	Perceptions and Guiding Strategies to Regulate Entrusted Autonomy of Residents in the Operating Room: A Systematic Literature Review	Keuning MC, Lambert B, Nieboer P, Huiskes M, Diemers AD.	RAYYAN-INCLUSION: {"Coder 1"=>"Excluded", "Coder 2"=>"Excluded"} | RAYYAN-EXCLUSION-REASONS: wrong population
rayyan-314004585	Lack of autonomy and professional recognition as major factors for burnout in midwives: A systematic mixed-method review	Andina-Díaz E, Rodríguez-Puente Z, Arias-Gundín O, Pérez-Rivera FJ.	RAYYAN-INCLUSION: {"Coder 1"=>"Excluded", "Coder 2"=>"Excluded"} | RAYYAN-EXCLUSION-REASONS: wrong population
rayyan-314004586	Safeguarding autonomy: Examining the complexities and implications of under-regulated period-tracking apps and paired devices in a post-Roe landscape	Kelly BG, Junchaya O, Min J, Burdan M.	RAYYAN-INCLUSION: {"Coder 1"=>"Excluded", "Coder 2"=>"Excluded"} | RAYYAN-EXCLUSION-REASONS: wrong outcome
rayyan-314004587	How to break the news in amyotrophic lateral sclerosis/motor neuron disease: practical guidelines from experts	O'Connell C, Kavanaugh MS, Cummings C, Genge A.	RAYYAN-INCLUSION: {"Coder 1"=>"Excluded", "Coder 2"=>"Excluded"} | RAYYAN-EXCLUSION-REASONS: wrong population
rayyan-314004588	The Application of Extended Reality in Treating Children with Autism Spectrum Disorder	Zhao W, Xu S, Zhang Y, Li D, Zhu C, Wang K.	RAYYAN-INCLUSION: {"Coder 1"=>"Excluded", "Coder 2"=>"Excluded"} | RAYYAN-EXCLUSION-REASONS: wrong population
rayyan-314004589	Toward an integrative framework for microbial community coalescence	Custer GF, Bresciani L, Dini-Andreote F.	RAYYAN-INCLUSION: {"Coder 1"=>"Excluded", "Coder 2"=>"Excluded"} | RAYYAN-EXCLUSION-REASONS: wrong population
rayyan-314004590	Examining the Impact of Telehealth Stoma Care Interventions on the Ostomates: A Systematic Review and Meta-Analysis	Kim S, Jeong HN.	RAYYAN-INCLUSION: {"Coder 1"=>"Excluded", "Coder 2"=>"Excluded"} | RAYYAN-EXCLUSION-REASONS: wrong outcome
rayyan-314004591	The transversal skills and competencies of health and social care professionals in community-based interprofessional teams: a rapid review	Giardulli B, Pagnucci N, Przyłęcki P, Koutra K, Walsh N, Androulakis C, Aleo G, Tziraki C, Testa ...	RAYYAN-INCLUSION: {"Coder 1"=>"Excluded", "Coder 2"=>"Excluded"} | RAYYAN-EXCLUSION-REASONS: wrong population
rayyan-314004592	Measuring health related quality of life (HRQoL) in Lysosomal Storage Disorders (LSDs): a rapid scoping review of available tools and domains	McDool E, Powell P, Carlton J.	RAYYAN-INCLUSION: {"Coder 1"=>"Excluded", "Coder 2"=>"Excluded"} | RAYYAN-EXCLUSION-REASONS: wrong population
rayyan-314004593	A mini-review on mobile manipulators with Variable Autonomy	Contreras CA, Rastegarpanah A, Chiou M, Stolkin R.	RAYYAN-INCLUSION: {"Coder 1"=>"Excluded", "Coder 2"=>"Excluded"} | RAYYAN-EXCLUSION-REASONS: wrong outcome
rayyan-314004594	The impact of exercise interventions on core symptoms of 3-12-year-old children with autism spectrum disorder: a systematic review and network meta-analysis	Zhang L, Zhang C, Yuan X, Ji Y.	RAYYAN-INCLUSION: {"Coder 1"=>"Excluded", "Coder 2"=>"Excluded"} | RAYYAN-EXCLUSION-REASONS: wrong population
rayyan-314004595	Current virtual reality-based rehabilitation interventions in neuro-developmental disorders at developmental ages	Capobianco M, Puzzo C, Di Matteo C, Costa A, Adriani W.	RAYYAN-INCLUSION: {"Coder 1"=>"Excluded", "Coder 2"=>"Excluded"} | RAYYAN-EXCLUSION-REASONS: wrong population
rayyan-314004596	Effects of transcranial electrical stimulation on academic and cognitive skills in individuals with specific learning disabilities: A systematic review	Fathi Azar E, Mirzaie H, Oftadeh Balani S, Hejazi-Shirmard M.	RAYYAN-INCLUSION: {"Coder 1"=>"Excluded", "Coder 2"=>"Excluded"} | RAYYAN-EXCLUSION-REASONS: wrong outcome
rayyan-314004597	Review of community-based interventions for people with serious mental illness, focusing on learning instrumental activities of daily living and enhancing wellbeing	Patmisari E, Huang Y, McLaren C, Bhatia P, Orr M, Govindasamy S, Hielscher E, McLaren H.	RAYYAN-INCLUSION: {"Coder 1"=>"Excluded", "Coder 2"=>"Included"} | RAYYAN-EXCLUSION-REASONS: wrong outcome
rayyan-314004598	Review and Evidence Gap Map of mentoring programs for adolescent males with disabilities	Van Ryzin MJ, Rochelle JL, Sinclair J, Lind J.	RAYYAN-INCLUSION: {"Coder 1"=>"Excluded", "Coder 2"=>"Excluded"} | RAYYAN-EXCLUSION-REASONS: wrong population
rayyan-314004599	Barriers and Facilitators of Access to Healthcare Among Immigrants with Disabilities: A Qualitative Meta-Synthesis	Ngondwe P, Tefera GM.	RAYYAN-INCLUSION: {"Coder 1"=>"Excluded", "Coder 2"=>"Excluded"} | RAYYAN-EXCLUSION-REASONS: wrong outcome
rayyan-314004600	The Role of Acceptance and Commitment Therapy in Improving Social Functioning Among Psychiatric Patients: A Systematic Review	Latella D, Marafioti G, Formica C, Calderone A, La Fauci E, Foti A, Calabrò RS, Filippello G.	RAYYAN-INCLUSION: {"Coder 1"=>"Excluded", "Coder 2"=>"Excluded"} | RAYYAN-EXCLUSION-REASONS: wrong outcome
rayyan-314004601	Existing evidence of self-management interventions in acquired brain injuries and traumatic injuries: a scoping review	Ustrimova KTA, Fait BR, Reme SE, Rasmussen MS, Hauger SL.	RAYYAN-INCLUSION: {"Coder 1"=>"Excluded", "Coder 2"=>"Excluded"} | RAYYAN-EXCLUSION-REASONS: wrong population
rayyan-314004603	Cognitive-behavioral therapy for the improvement of negative symptoms and functioning in schizophrenia: A systematic review and meta-analysis of randomized controlled trials	Hong Y, Chen Y, Bai Y, Tan W.	RAYYAN-INCLUSION: {"Coder 1"=>"Excluded", "Coder 2"=>"Excluded"} | RAYYAN-EXCLUSION-REASONS: wrong outcome
rayyan-314004604	Too risky to use, or too risky not to? Lessons learned from over 30 years of research on forensic risk assessment with Indigenous persons	Olver ME, Stockdale KC, Helmus LM, Woods P, Termeer J, Prince J.	RAYYAN-INCLUSION: {"Coder 1"=>"Excluded", "Coder 2"=>"Excluded"} | RAYYAN-EXCLUSION-REASONS: wrong outcome
rayyan-314004605	Efficacy of Virtual Reality-Based Interventions on Cognitive Function in Patients With Neuropsychiatric Disorders: Systematic Review and Meta-Analysis of Randomized Controlled Trials	Du Q, Wei Y, Ma Y, Liu C, Du S, Zhang Q, Gong X, Yang J, Li Q, Li K.	RAYYAN-INCLUSION: {"Coder 1"=>"Excluded", "Coder 2"=>"Excluded"} | RAYYAN-EXCLUSION-REASONS: wrong outcome
rayyan-314004606	Enhancing music therapy for developmental psychopathology: The role of technology in advancing therapeutic outcomes	Situmorang DDB.	RAYYAN-INCLUSION: {"Coder 1"=>"Excluded", "Coder 2"=>"Excluded"} | RAYYAN-EXCLUSION-REASONS: wrong outcome
rayyan-314004607	Social support from the physiotherapist and the therapeutic relationship in physiotherapy: bridging theory to practice	Moecke DP, Camp PG.	RAYYAN-INCLUSION: {"Coder 1"=>"Excluded", "Coder 2"=>"Excluded"} | RAYYAN-EXCLUSION-REASONS: wrong outcome
rayyan-314004608	Factors associated with cancer disclosure in adolescent and young adult cancer survivors: An integrative review from the social-ecological model perspective	Honda N, Shiroshita Y, Miyazaki A, Sobue I.	RAYYAN-INCLUSION: {"Coder 1"=>"Excluded", "Coder 2"=>"Excluded"} | RAYYAN-EXCLUSION-REASONS: wrong population
rayyan-314004609	Wanting to matter and learning to care: A neurodevelopmental window of opportunity for (Pro) social learning?	Dahl RE, Armstrong-Carter E, van den Bos W.	RAYYAN-INCLUSION: {"Coder 1"=>"Excluded", "Coder 2"=>"Excluded"} | RAYYAN-EXCLUSION-REASONS: wrong outcome
rayyan-314004610	Understanding how young people transitioning from out-of-home care acquire and develop independent living skills and knowledge: A systematic review of longitudinal studies	Starr M, Cordier R, Pakpahan E, Robinson M, Speyer R, Chung D.	RAYYAN-INCLUSION: {"Coder 1"=>"Excluded", "Coder 2"=>"Excluded"} | RAYYAN-EXCLUSION-REASONS: wrong population
rayyan-314004611	Livelihood support for caregivers of children with developmental disabilities: findings from a scoping review and stakeholder survey	Loucaides EM, Zuurmond M, Nemerimana M, Kirk CM, Lassman R, Ndayisaba A, Smythe T, Baganizi E, Ta...	RAYYAN-INCLUSION: {"Coder 1"=>"Excluded", "Coder 2"=>"Excluded"} | RAYYAN-EXCLUSION-REASONS: wrong population
rayyan-314004612	The role of occupational therapy in providing vocational rehabilitation for people living with inflammatory arthritis: A scoping review	Somerville S, Codd Y, Gowran RJ.	RAYYAN-INCLUSION: {"Coder 1"=>"Excluded", "Coder 2"=>"Excluded"} | RAYYAN-EXCLUSION-REASONS: wrong population
rayyan-314004613	Pivotal response treatment and applied behavior analysis interventions for autism spectrum disorder delivered by human vs robotic agents: a systematic review of literature	Shayestehfar M, Nakhostin-Ansari A, Jahandideh P, Memari S, Geoffrey Louie WY, Memari A.	RAYYAN-INCLUSION: {"Coder 1"=>"Excluded", "Coder 2"=>"Excluded"} | RAYYAN-EXCLUSION-REASONS: wrong outcome
rayyan-314004614	Gamification in Mobile Apps for Children With Disabilities: Scoping Review	Mahmoudi E, Yejong Yoo P, Chandra A, Cardoso R, Denner Dos Santos C, Majnemer A, Shikako K.	RAYYAN-INCLUSION: {"Coder 1"=>"Excluded", "Coder 2"=>"Excluded"} | RAYYAN-EXCLUSION-REASONS: wrong population
rayyan-314004615	The reported experiences of internationally qualified nurses in aged care: A scoping review	Sheehy L, Crawford T, River J.	RAYYAN-INCLUSION: {"Coder 1"=>"Excluded", "Coder 2"=>"Excluded"} | RAYYAN-EXCLUSION-REASONS: wrong population
rayyan-314004616	The Uses and Experiences of Synchronous Communication Technology for Home-Dwelling Older Adults in a Home Care Services Context: Qualitative Systematic Review	Bavngaard MV, Lund A, Thordardottir B, Rasmussen EB.	RAYYAN-INCLUSION: {"Coder 1"=>"Excluded", "Coder 2"=>"Excluded"} | RAYYAN-EXCLUSION-REASONS: wrong population
rayyan-314004617	The benefit of long-term methylphenidate in childhood brain injury survivorship: A review	Harrison TJ, Pornsukjantra P, Hagan AJ, Verity SJ.	RAYYAN-INCLUSION: {"Coder 1"=>"Excluded", "Coder 2"=>"Excluded"} | RAYYAN-EXCLUSION-REASONS: wrong population
rayyan-314004618	Effects of TEACCH on social functioning in individuals with autism spectrum disorders: a systematic review and meta-analysis	Shi S, Song S, Wang H, Li P, Zhang X.	RAYYAN-INCLUSION: {"Coder 1"=>"Excluded", "Coder 2"=>"Excluded"} | RAYYAN-EXCLUSION-REASONS: wrong outcome
rayyan-314004619	"Calculating faces": can face perception paradigms enrich dyscalculia research?	Baulina M, Kosonogov V.	RAYYAN-INCLUSION: {"Coder 1"=>"Excluded", "Coder 2"=>"Excluded"} | RAYYAN-EXCLUSION-REASONS: wrong outcome
rayyan-314004620	Predicting fear of childbirth during pregnancy, the positive role of self-efficacy and mental well-being: a cross-sectional study	Forbes-McKay KE, Tabib M, Humphrey T.	RAYYAN-INCLUSION: {"Coder 1"=>"Excluded", "Coder 2"=>"Excluded"} | RAYYAN-EXCLUSION-REASONS: wrong publication type
rayyan-314004621	Exoskeleton technology in nursing practice: assessing effectiveness, usability, and impact on nurses' quality of work life, a narrative review	Vallée A.	RAYYAN-INCLUSION: {"Coder 1"=>"Excluded", "Coder 2"=>"Excluded"} | RAYYAN-EXCLUSION-REASONS: wrong population
rayyan-314004622	Understanding the Determinants and Outcomes of Education in Pulmonary Rehabilitation: Moving Toward Person-Centered Care	Mendes MA, Rodrigues G, Janssen DJA, Spruit MA, Marques A.	RAYYAN-INCLUSION: {"Coder 1"=>"Excluded", "Coder 2"=>"Excluded"} | RAYYAN-EXCLUSION-REASONS: wrong outcome
rayyan-314004623	Why are we doing this Boss? Justification and implications of aerobic fitness testing in the military	Keaney L, Kilding A, Fordy G, Kilding H.	RAYYAN-INCLUSION: {"Coder 1"=>"Excluded", "Coder 2"=>"Excluded"} | RAYYAN-EXCLUSION-REASONS: wrong outcome
rayyan-314004624	A survey of ontology-enabled processes for dependable robot autonomy	Aguado E, Gomez V, Hernando M, Rossi C, Sanz R.	RAYYAN-INCLUSION: {"Coder 1"=>"Excluded", "Coder 2"=>"Excluded"} | RAYYAN-EXCLUSION-REASONS: wrong publication type
rayyan-314004625	Quality-of-Life Outcomes Following Thyroid Surgery in Pediatric Patients: A Systematic Review of Physical, Emotional, and Social Dimensions	Alansari AN, Zaazouee MS, Najar S, Elshanbary AA.	RAYYAN-INCLUSION: {"Coder 1"=>"Excluded", "Coder 2"=>"Excluded"} | RAYYAN-EXCLUSION-REASONS: wrong population
rayyan-314004626	Neuromodulator Assessment and Treatment for the Upper Face: An Update	Bertucci V, Huang C.	RAYYAN-INCLUSION: {"Coder 1"=>"Excluded", "Coder 2"=>"Excluded"} | RAYYAN-EXCLUSION-REASONS: wrong publication type
rayyan-314004627	Potential of digital applications for self-management and other outcomes in inflammatory rheumatic diseases: a systematic literature review	Volkmar A, von der Decken CB, Kleinert S, Karberg K, Gauler G, Klennert M, Klennert J, Aries PM, ...	RAYYAN-INCLUSION: {"Coder 1"=>"Excluded", "Coder 2"=>"Excluded"} | RAYYAN-EXCLUSION-REASONS: wrong population
rayyan-314004628	Emotion Processing and Its Relationship to Social Functioning and Symptoms in Psychotic Disorder: A Systematic Review and Meta-analysis	Murrihy S, Filia K, Cotton S, Phillips L, Youn S, Jayasinghe A, Wrobel A, Bastawy EM, Allott K, W...	RAYYAN-INCLUSION: {"Coder 1"=>"Excluded", "Coder 2"=>"Excluded"} | RAYYAN-EXCLUSION-REASONS: wrong outcome
rayyan-314004629	The effect of game-based interventions on children and adolescents with autism spectrum disorder: A systematic review and meta-analysis	Gao J, Song W, Huang D, Zhang A, Ke X.	RAYYAN-INCLUSION: {"Coder 1"=>"Excluded", "Coder 2"=>"Excluded"} | RAYYAN-EXCLUSION-REASONS: wrong population
rayyan-314004630	Exploring Physical Activity in Children and Adolescents with Disabilities: A Bibliometric Review of Current Status, Guidelines, Perceived Barriers, and Facilitators and Future Directions	Ma Y, Liu M, Liu Y, Liu D, Hou M.	RAYYAN-INCLUSION: {"Coder 1"=>"Excluded", "Coder 2"=>"Excluded"} | RAYYAN-EXCLUSION-REASONS: wrong population
rayyan-314004631	Optimizing recovery in first-episode psychosis: A systematic review of psychosocial interventions	Russell MT, Linton IS, Vohs JL, Minor KS.	RAYYAN-INCLUSION: {"Coder 1"=>"Excluded", "Coder 2"=>"Excluded"} | RAYYAN-EXCLUSION-REASONS: wrong outcome
rayyan-314004632	Factors that affect powered wheelchair use for an adult population: a systematic review	Fishleigh L, Taylor R, Hale G, Bowers DS.	RAYYAN-INCLUSION: {"Coder 1"=>"Excluded", "Coder 2"=>"Excluded"} | RAYYAN-EXCLUSION-REASONS: wrong outcome
rayyan-314004633	Impact of ergonomic interventions on musculoskeletal health and work performance in dentists and dental students: a scoping review	Sandoval-Alarcón S, Bäumle R, Castellucci HI.	RAYYAN-INCLUSION: {"Coder 1"=>"Excluded", "Coder 2"=>"Excluded"} | RAYYAN-EXCLUSION-REASONS: wrong population
rayyan-314004634	["Dark patterns": manipulative design strategies in digital health applications]	Mildner T, Savino GL, Schöning J, Malaka R.	RAYYAN-INCLUSION: {"Coder 1"=>"Excluded", "Coder 2"=>"Excluded"} | RAYYAN-EXCLUSION-REASONS: wrong publication type
rayyan-314004635	Shared Decision-Making in the Management of Schizophrenia: A Systematic Review	Jackson KN, Lee AG, Ali JM, Vargas S, Ulloa-Franco P, Manning T, Jimoh Z, Hossain MM.	RAYYAN-INCLUSION: {"Coder 1"=>"Excluded", "Coder 2"=>"Excluded"} | RAYYAN-EXCLUSION-REASONS: wrong outcome
rayyan-314004636	Eye-hand coordination during upper limb motor tasks in individuals with or without a neurodevelopmental disorder: a systematic review	Abid M, Poitras I, Gagnon M, Mercier C.	RAYYAN-INCLUSION: {"Coder 1"=>"Excluded", "Coder 2"=>"Excluded"} | RAYYAN-EXCLUSION-REASONS: wrong population
rayyan-314004637	Towards more inclusive schools: a scoping review of school-based disability awareness programs	Soper AK, Lowthian T, Doherty-Kirby A, Marini H, Shivnauth M, Noyek S, Dave S, Britt K, Phoenix M...	RAYYAN-INCLUSION: {"Coder 1"=>"Excluded", "Coder 2"=>"Excluded"} | RAYYAN-EXCLUSION-REASONS: wrong outcome
rayyan-314004638	Spontaneous mentalizing in patients with schizophrenia spectrum disorders: a meta-analysis	Hajnal A, Csulak T, Hebling D, Farkas Borbásné K, Herold M, Berke G, Sipos Z, Pethő B, Varga E, T...	RAYYAN-INCLUSION: {"Coder 1"=>"Excluded", "Coder 2"=>"Excluded"} | RAYYAN-EXCLUSION-REASONS: wrong outcome
rayyan-314004639	Sleep-Monitoring Technology Progress and Its Application in Space	Zhang C, Chen Y, Fan Z, Xin B, Wu B, Lv K.	RAYYAN-INCLUSION: {"Coder 1"=>"Excluded", "Coder 2"=>"Excluded"} | RAYYAN-EXCLUSION-REASONS: wrong outcome
rayyan-314004640	Efficacy Evaluation of Virtual Reality in Cognitive and Psychological Rehabilitation After Brain Injury: A Systematic Review and Meta-Analysis	Zhang M, Wang E, Shan H, Zhu S.	RAYYAN-INCLUSION: {"Coder 1"=>"Excluded", "Coder 2"=>"Excluded"} | RAYYAN-EXCLUSION-REASONS: wrong population
rayyan-314004641	The effects of transcranial magnetic stimulation in motor symptoms of Parkinson's disease: an overview of systematic reviews with meta-analysis	Conte D, Roman A, Beorchia Y, Pinzini C, Castriotta L, Valente M.	RAYYAN-INCLUSION: {"Coder 1"=>"Excluded", "Coder 2"=>"Excluded"} | RAYYAN-EXCLUSION-REASONS: wrong population
rayyan-314004642	Default mode network dynamics: An integrated neurocircuitry perspective on social dysfunction in human brain disorders	Ronde M, van der Zee EA, Kas MJH.	RAYYAN-INCLUSION: {"Coder 1"=>"Excluded", "Coder 2"=>"Excluded"} | RAYYAN-EXCLUSION-REASONS: wrong population
rayyan-314004643	Handheld cueing systems: promoting career task independence for learners with disabilities	Thull C, Glaser N.	RAYYAN-INCLUSION: {"Coder 1"=>"Excluded", "Coder 2"=>"Excluded"} | RAYYAN-EXCLUSION-REASONS: wrong outcome
rayyan-314004644	Impact of flipped classroom method in physical education on the intrinsic motivation, self-efficacy, and learning satisfaction: A meta-analysis	Wu Q, Han Z, Hao Z, Chen J, Pan Y.	RAYYAN-INCLUSION: {"Coder 1"=>"Excluded", "Coder 2"=>"Excluded"} | RAYYAN-EXCLUSION-REASONS: wrong outcome
rayyan-314004645	The effectiveness of couples' lifestyle interventions on weight change: A systematic review and meta-analysis of Randomised Controlled Trials	Arvanitidou EI, Tsofliou F, Wood J, Tsatsani I.	RAYYAN-INCLUSION: {"Coder 1"=>"Excluded", "Coder 2"=>"Excluded"} | RAYYAN-EXCLUSION-REASONS: wrong population
rayyan-314004646	Practical approaches to the tasks of preserving autonomy and respecting vulnerability among critically ill adult patients: a narrative review	Rosa Ramos JG, Vasconcelos C, Dadalto L.	RAYYAN-INCLUSION: {"Coder 1"=>"Excluded", "Coder 2"=>"Excluded"} | RAYYAN-EXCLUSION-REASONS: wrong publication type
rayyan-314004647	Educating the Next Generation of Neuromuscular and Electrodiagnostic Practitioners: Challenges and Opportunities	Robinson LR.	RAYYAN-INCLUSION: {"Coder 1"=>"Excluded", "Coder 2"=>"Excluded"} | RAYYAN-EXCLUSION-REASONS: wrong population
rayyan-314004648	Perspectives on the state of cleft lip and cleft palate patient care in Africa	Liu RH, Manana W, Tollefson TT, Ntirenganya F, Shaye DA.	RAYYAN-INCLUSION: {"Coder 1"=>"Excluded", "Coder 2"=>"Excluded"} | RAYYAN-EXCLUSION-REASONS: wrong outcome
rayyan-314004649	Interpersonal synchronization: An overlooked factor in development, social cognition, and psychopathology	Fattal J, McAdams DP, Mittal VA.	RAYYAN-INCLUSION: {"Coder 1"=>"Excluded", "Coder 2"=>"Excluded"} | RAYYAN-EXCLUSION-REASONS: wrong publication type
rayyan-314004650	Patient perspective and satisfaction with different types of vascular access in hemodialysis: a systematic review and meta-analysis	Ahrabi A, Poshtdar S, Salimi J, Ashouri M, Yaseri M.	RAYYAN-INCLUSION: {"Coder 1"=>"Excluded", "Coder 2"=>"Excluded"} | RAYYAN-EXCLUSION-REASONS: wrong population
rayyan-314004651	Effectiveness of Participatory Ergonomic Interventions on Work-Related Musculoskeletal Disorders, Sick Absenteeism, and Work Performance Among Nurses: Systematic Review	Krishnanmoorthy G, Rampal S, Karuthan SR, Baharudin F, Krishna R.	RAYYAN-INCLUSION: {"Coder 1"=>"Excluded", "Coder 2"=>"Excluded"} | RAYYAN-EXCLUSION-REASONS: wrong population
rayyan-314004652	Early rehabilitation interventions for global developmental delay in children: a narrative review	Liu S, Zhu M, Yi C, Zeng D.	RAYYAN-INCLUSION: {"Coder 1"=>"Excluded", "Coder 2"=>"Excluded"} | RAYYAN-EXCLUSION-REASONS: wrong population
rayyan-314004653	Beyond access: the intersecting role of AAC, literacy, and technology	Zimmerman J.	RAYYAN-INCLUSION: {"Coder 1"=>"Excluded", "Coder 2"=>"Excluded"} | RAYYAN-EXCLUSION-REASONS: wrong outcome
rayyan-314004654	Understanding the Roles of Fatalism and Self-Efficacy on Clinical and Behavioral Outcomes for African American with Type 2 Diabetes: A Systematic Review	Egede LE, Campbell JA, Walker RJ, Fraser RA, Ekwunife O.	RAYYAN-INCLUSION: {"Coder 1"=>"Excluded", "Coder 2"=>"Excluded"} | RAYYAN-EXCLUSION-REASONS: wrong population
rayyan-314004655	[The Effect of Exercise Therapy on Adolescent Mental Health: A Systematic Review with Practical Example]	Donath C, Atzmüller L, Florack J, Engel C, Luttenberger K.	RAYYAN-INCLUSION: {"Coder 1"=>"Excluded", "Coder 2"=>"Excluded"} | RAYYAN-EXCLUSION-REASONS: wrong population
rayyan-314004656	Improving Patient Experience With Provider Communication: Systematic Review of Interventions, Implementation Strategies, and Their Effectiveness	Jesus TS, Zhang M, Lee D, Stern BZ, Struhar J, Heinemann AW, Jordan N, Deutsch A.	RAYYAN-INCLUSION: {"Coder 1"=>"Excluded", "Coder 2"=>"Excluded"} | RAYYAN-EXCLUSION-REASONS: wrong outcome
rayyan-314004657	Exploring attitudes towards seeking help for mental health problems among university students from racially minoritised backgrounds: a systematic review and thematic synthesis	Hardy R, West H, Fisher P.	RAYYAN-INCLUSION: {"Coder 1"=>"Excluded", "Coder 2"=>"Excluded"} | RAYYAN-EXCLUSION-REASONS: wrong outcome
rayyan-314004658	Impact of self-efficacy-based health education programs on behavior modification for Opisthorchis viverrini and cholangiocarcinoma prevention in Thailand: A systematic review and meta-analysis	Busabong W, Woradet S, Songserm N.	RAYYAN-INCLUSION: {"Coder 1"=>"Excluded", "Coder 2"=>"Excluded"} | RAYYAN-EXCLUSION-REASONS: wrong population
rayyan-314004659	Health impacts of the Sure Start programme on disadvantaged children in the UK: a systematic review	Hayre J, Pearce H, Khera R, Lunn AD, Ford JA.	RAYYAN-INCLUSION: {"Coder 1"=>"Excluded", "Coder 2"=>"Excluded"} | RAYYAN-EXCLUSION-REASONS: wrong population
rayyan-314004660	On practicing magicine, from wonder to care: A systematic review of studies that apply magic in healthcare	Lee KT, Chen YC, Yang YC, Wang WL.	RAYYAN-INCLUSION: {"Coder 1"=>"Excluded", "Coder 2"=>"Excluded"} | RAYYAN-EXCLUSION-REASONS: wrong outcome
rayyan-314004661	The enemy within one's own ranks: Meta-analysis on the effects of psychopathy on workplace-related behavior	Roth L, Klehe UC.	RAYYAN-INCLUSION: {"Coder 1"=>"Excluded", "Coder 2"=>"Excluded"} | RAYYAN-EXCLUSION-REASONS: wrong outcome
rayyan-314004662	Medicalisation in the Post-Genomic Era: Transformations in Identity, Autonomy, and Ethics	Karaboue M, Lacasella GV.	RAYYAN-INCLUSION: {"Coder 1"=>"Excluded", "Coder 2"=>"Excluded"} | RAYYAN-EXCLUSION-REASONS: wrong outcome
rayyan-314004663	Analysis of Blame, Guilt, and Shame Related to Body and Body Weight and Their Relationship with the Context of Psychological Functioning Among the Pediatric Population with Overweight and Obesity: A Systematic Review	Czepczor-Bernat K, Mikulska M, Matusik P.	RAYYAN-INCLUSION: {"Coder 1"=>"Excluded", "Coder 2"=>"Excluded"} | RAYYAN-EXCLUSION-REASONS: wrong population
rayyan-314004664	Achieving equity for International Medical Graduates: a systematic review	Saxena SG, Tisdell E, Farace E, Godfrey T, Aumiller B, Dell E, Razzak OP, Kumar BN, Sznajder KK.	RAYYAN-INCLUSION: {"Coder 1"=>"Excluded", "Coder 2"=>"Excluded"} | RAYYAN-EXCLUSION-REASONS: wrong population
rayyan-314004665	What are the experiences of people with motor and sensory functional neurological disorder? A systematic review and thematic synthesis of qualitative studies	Bailey C, Tamasauskas A, Bradley-Westguard A, Gilli P, Poole N, Edwards MJ, Agrawal N, Nicholson T.	RAYYAN-INCLUSION: {"Coder 1"=>"Excluded", "Coder 2"=>"Excluded"} | RAYYAN-EXCLUSION-REASONS: wrong outcome
rayyan-314004666	Effects of social skills training on social responsiveness of people with Autism spectrum disorder: a systematic review with meta-analysis	Anchieta MV, Torro-Alves N, da Fonsêca ÉKG, de Lima Osório F.	RAYYAN-INCLUSION: {"Coder 1"=>"Excluded", "Coder 2"=>"Excluded"} | RAYYAN-EXCLUSION-REASONS: wrong population
rayyan-314004667	Personalized Lifestyle Modifications for Improved Metabolic Health: The Role of Cultural Sensitivity and Health Communication in Type 2 Diabetes Management	Saenz C, Salinas M, Rothman RL, White RO.	RAYYAN-INCLUSION: {"Coder 1"=>"Excluded", "Coder 2"=>"Excluded"} | RAYYAN-EXCLUSION-REASONS: wrong population
rayyan-314004668	Effects on Quality of Life and Self-Efficacy of Instant Messaging Services in Self-Management Programs for Prostate Cancer: A Systematic Review and Meta-Analysis	Raya Benítez J, Valenza Peña G, Martín Núñez J, Navas Otero A, Granados Santiago M, Heredia Ciuró...	RAYYAN-INCLUSION: {"Coder 1"=>"Excluded", "Coder 2"=>"Excluded"} | RAYYAN-EXCLUSION-REASONS: wrong population
rayyan-314004669	The effect of motivational interviewing on quality of life and self-efficacy behaviors of individuals with chronic illness: A meta-analysis study	Uzun S, Gürhan N.	RAYYAN-INCLUSION: {"Coder 1"=>"Excluded", "Coder 2"=>"Excluded"} | RAYYAN-EXCLUSION-REASONS: wrong outcome
rayyan-314004670	A narrative review of medical and surgical nurses' attitudes and perceptions when caring for patients with a secondary diagnosis of mental illness	Pasere E, O'Hara D, Ballard E, Kilgour C, Holland L.	RAYYAN-INCLUSION: {"Coder 1"=>"Excluded", "Coder 2"=>"Excluded"} | RAYYAN-EXCLUSION-REASONS: wrong population
rayyan-314004671	Mental health outcomes, associated factors, and coping strategies among LGBTQ adolescent and young adults during the COVID-19 pandemic: A systematic review	Hong C, Skiba B.	RAYYAN-INCLUSION: {"Coder 1"=>"Excluded", "Coder 2"=>"Excluded"} | RAYYAN-EXCLUSION-REASONS: wrong population
rayyan-314004672	How does teacher self-efficacy mediate the relationship between student outcomes and principal leadership for learning? Results from meta-analytic structural equation modelling (MASEM)	Ozdogru M, Tulubas T, Karakose T, Kanadlı S, Kardas A, Papadakis S.	RAYYAN-INCLUSION: {"Coder 1"=>"Excluded", "Coder 2"=>"Excluded"} | RAYYAN-EXCLUSION-REASONS: wrong population
rayyan-314004673	Patient-centered care in diabetes care-concepts, relationships and practice	Chen TT, Su WC, Liu MI.	RAYYAN-INCLUSION: {"Coder 1"=>"Excluded", "Coder 2"=>"Excluded"} | RAYYAN-EXCLUSION-REASONS: wrong population
rayyan-314004674	The Effect of Exercise Intervention on Cognitive Function and Quality of Life With Autism Spectrum Disorder: A Systematic Review and Meta-Analysis	Cai B, Miao Y, Zhao J, Ying X, Lin W.	RAYYAN-INCLUSION: {"Coder 1"=>"Excluded", "Coder 2"=>"Excluded"} | RAYYAN-EXCLUSION-REASONS: wrong population
rayyan-314004675	The effects of transcranial direct current stimulation montages on motor learning across various brain regions: A systematic review and network meta-analysis	Ehsani F, Jayedi A, Motaharinezhad F, Jaberzadeh S.	RAYYAN-INCLUSION: {"Coder 1"=>"Excluded", "Coder 2"=>"Excluded"} | RAYYAN-EXCLUSION-REASONS: wrong outcome
rayyan-314004676	A Systematic Review Exploring the Relationship Between Family Factors and Symptom Severity, Relapse and Social or Occupational Functioning in First-Episode Psychosis	Keegan C, Brown K, Gaynor K.	RAYYAN-INCLUSION: {"Coder 1"=>"Excluded", "Coder 2"=>"Excluded"} | RAYYAN-EXCLUSION-REASONS: wrong outcome
rayyan-314004677	Effectiveness of Distance Educational Programs for parents of children diagnosed with Autism Spectrum Disorder: an integrative review	Andrade JGL, Carmo ACFD, Tamanaha AC, Perissinoto J.	RAYYAN-INCLUSION: {"Coder 1"=>"Excluded", "Coder 2"=>"Excluded"} | RAYYAN-EXCLUSION-REASONS: wrong population
rayyan-314004678	Culturally competent respect for the autonomy of Muslim patients: fostering patient agency by respecting justice	Sajber K, Khaleefah S.	RAYYAN-INCLUSION: {"Coder 1"=>"Excluded", "Coder 2"=>"Excluded"} | RAYYAN-EXCLUSION-REASONS: wrong outcome
rayyan-314004679	Ethical Care of Pregnant Patients During Labor, Delivery, and Nonobstetric Surgery	Delgado C, Davies J.	RAYYAN-INCLUSION: {"Coder 1"=>"Excluded", "Coder 2"=>"Excluded"} | RAYYAN-EXCLUSION-REASONS: wrong population
rayyan-314004680	Barriers and facilitators to maternal healthcare in East Africa: a systematic review and qualitative synthesis of perspectives from women, their families, healthcare providers, and key stakeholders	Yihune Teshale M, Bante A, Gedefaw Belete A, Crutzen R, Spigt M, Stutterheim SE.	RAYYAN-INCLUSION: {"Coder 1"=>"Excluded", "Coder 2"=>"Excluded"} | RAYYAN-EXCLUSION-REASONS: wrong outcome
rayyan-314004681	Treatment for substance use disorder in mothers of young children: A systematic review of maternal substance use and child mental health outcomes	Joyce KM, Delaquis CP, Alsaidi T, Sulymka J, Conway A, Garcia J, Paton A, Kelly LE, Roos LE.	RAYYAN-INCLUSION: {"Coder 1"=>"Excluded", "Coder 2"=>"Excluded"} | RAYYAN-EXCLUSION-REASONS: wrong population
rayyan-314004682	The effectiveness of educational interventions in enhancing health professionals' and students' pain assessment for people living with dementia: A systematic review	Kodagoda Gamage MW, Pu L, Moyle W, Barton M, Todorovic M.	RAYYAN-INCLUSION: {"Coder 1"=>"Excluded", "Coder 2"=>"Excluded"} | RAYYAN-EXCLUSION-REASONS: wrong outcome
rayyan-314004683	Sticky interventions for a sticky problem: A systematic review of recent workplace mental health stigma reduction interventions with implications for training transfer	Casey TW, Hu X, Carden C, Lee QY.	RAYYAN-INCLUSION: {"Coder 1"=>"Excluded", "Coder 2"=>"Excluded"} | RAYYAN-EXCLUSION-REASONS: wrong outcome
rayyan-314004684	[Basics in diagnostics and therapy of allergic diseases for ENT consultations]	Kornmann J, Kramer B, Haeussler D.	RAYYAN-INCLUSION: {"Coder 1"=>"Excluded", "Coder 2"=>"Excluded"} | RAYYAN-EXCLUSION-REASONS: wrong publication type
rayyan-314004685	Non-Invasive BCI-VR Applied Protocols as Intervention Paradigms on School-Aged Subjects with ASD: A Systematic Review	Alexopoulou A, Pergantis P, Koutsojannis C, Triantafillou V, Drigas A.	RAYYAN-INCLUSION: {"Coder 1"=>"Excluded", "Coder 2"=>"Excluded"} | RAYYAN-EXCLUSION-REASONS: wrong population
rayyan-314004686	Team leader communication in ad hoc teams and its impact on team outcomes: a systematic review	Aaberg OR, Johannesen DTS, Moi EB, Frivold G, Jensen F, Haddeland K.	RAYYAN-INCLUSION: {"Coder 1"=>"Excluded", "Coder 2"=>"Excluded"} | RAYYAN-EXCLUSION-REASONS: wrong population
rayyan-314004687	What factors influence patient autonomy in healthcare decision-making? A systematic review of studies from the Global South	Akhtar MU, Bhatti ME, Fredericks S.	RAYYAN-INCLUSION: {"Coder 1"=>"Excluded", "Coder 2"=>"Excluded"} | RAYYAN-EXCLUSION-REASONS: wrong outcome
rayyan-314004688	School-based mental health and psychosocial support interventions for children and adolescents with developmental disabilities in low- and middle-income countries: A systematic review	Alpuche De Lille MJ, Teixeira da Silva R, Smythe T.	RAYYAN-INCLUSION: {"Coder 1"=>"Excluded", "Coder 2"=>"Excluded"} | RAYYAN-EXCLUSION-REASONS: wrong population
rayyan-314004689	[Self-efficacy expectation as a central concept in interdisciplinary multimodal pain therapy : Conceptual horizon, implementation, recording and limits]	Schönbach B, Weniger L, Sabatowski R.	RAYYAN-INCLUSION: {"Coder 1"=>"Excluded", "Coder 2"=>"Excluded"} | RAYYAN-EXCLUSION-REASONS: wrong publication type
rayyan-314004690	Psychological interventions in adolescents and young adults with cancer: a scoping review targeting protective factors of resilience	Servais Z, Libert Y, Grégoire C, Lahaye M, Merckaert I.	RAYYAN-INCLUSION: {"Coder 1"=>"Excluded", "Coder 2"=>"Excluded"} | RAYYAN-EXCLUSION-REASONS: wrong population
rayyan-314004691	Impact of eating disorders on paid or unpaid work participation and performance: a systematic review	Ubhi S, Bani-Fatemi A, Howe A, Safi F, Aniserowicz A, Nowrouzi-Kia B.	RAYYAN-INCLUSION: {"Coder 1"=>"Excluded", "Coder 2"=>"Excluded"} | RAYYAN-EXCLUSION-REASONS: wrong outcome
rayyan-314004692	An umbrella review of the characteristics of resiliency-enhancing interventions for children and youth with disabilities	Tajik-Parvinchi D, Pinto M, Lewis I, King G.	RAYYAN-INCLUSION: {"Coder 1"=>"Excluded", "Coder 2"=>"Excluded"} | RAYYAN-EXCLUSION-REASONS: wrong population
rayyan-314004693	The role of provincial health administration in supporting district health management teams in the Democratic Republic of Congo: eliciting an initial programme theory of a realist evaluation	Bosongo S, Belrhiti Z, Chenge F, Criel B, Coppieters Y, Marchal B.	RAYYAN-INCLUSION: {"Coder 1"=>"Excluded", "Coder 2"=>"Excluded"} | RAYYAN-EXCLUSION-REASONS: wrong population
rayyan-314004694	Video Modeling to Support Social Communication Goals of Autistic Adults: A Tutorial	Wilson KP, Valazza E, Price C.	RAYYAN-INCLUSION: {"Coder 1"=>"Excluded", "Coder 2"=>"Excluded"} | RAYYAN-EXCLUSION-REASONS: wrong publication type
rayyan-314004695	Cognitive enhancement through technology: A review of transcranial electrical stimulation (TES) interventions in children and adolescents with specific learning disabilities	Fathi Azar E, Hejazi-Shirmard M, Mirzaie H.	RAYYAN-INCLUSION: {"Coder 1"=>"Excluded", "Coder 2"=>"Excluded"} | RAYYAN-EXCLUSION-REASONS: wrong population
rayyan-314004696	Usability of mechanical assistive technologies for performing activities involving the upper extremities in individuals with impairments: a systematic review	Atigossou OLG, Demers MH, Paquet MP, Bradet-Levesque I, Campeau-Lecours A, Routhier F, Flamand VH.	RAYYAN-INCLUSION: {"Coder 1"=>"Excluded", "Coder 2"=>"Excluded"} | RAYYAN-EXCLUSION-REASONS: wrong population
rayyan-314004697	Influences on the physical activity behaviour of inpatients after stroke outside of staff-led rehabilitation sessions: a systematic review	Hartley P, Bond K, Dance R, Kuhn I, McPeake J, Forsyth F.	RAYYAN-INCLUSION: {"Coder 1"=>"Excluded", "Coder 2"=>"Excluded"} | RAYYAN-EXCLUSION-REASONS: wrong population
rayyan-314004698	Thematic analysis to explore patients' experiences with long COVID-19: a conceptual model of symptoms and impacts on daily lives	Rofail D, Somersan-Karakaya S, Choi JY, Przydzial K, Zhao Y, Hussein M, Norton TD, Podolanczuk AJ...	RAYYAN-INCLUSION: {"Coder 1"=>"Excluded", "Coder 2"=>"Excluded"} | RAYYAN-EXCLUSION-REASONS: wrong population
rayyan-314004699	Empowering students with dysgraphia: the educational benefits of assistive technologies	Rahim N, Mokmin NAM, Wang J.	RAYYAN-INCLUSION: {"Coder 1"=>"Excluded", "Coder 2"=>"Excluded"} | RAYYAN-EXCLUSION-REASONS: wrong population
rayyan-314004700	Interrelationships of Changes in Outcome Domains in Patients With Schizophrenia Spectrum Disorders: A Meta-Analysis	de Winter L, Jelsma A, Vermeulen JM, Vellinga A, van Weeghel J, Hasson-Ohayon I, Mulder CL, Boons...	RAYYAN-INCLUSION: {"Coder 1"=>"Excluded", "Coder 2"=>"Excluded"} | RAYYAN-EXCLUSION-REASONS: wrong outcome
rayyan-314004702	Prevention of self-harm and suicide in young people up to the age of 25 in education settings	Sharma V, Marshall D, Fortune S, Prescott AE, Boggiss A, Macleod E, Mitchell C, Clarke A, Robinso...	RAYYAN-INCLUSION: {"Coder 1"=>"Excluded", "Coder 2"=>"Excluded"} | RAYYAN-EXCLUSION-REASONS: wrong population
rayyan-314004703	Content validity of measures in early numeracy in children up to eight years: A COSMIN systematic review	Speyer R, Hakkarainen A, Yoon S, Kim JH, Windsor C, Wilkes Gillan S, Littlefair D, Cordier R.	RAYYAN-INCLUSION: {"Coder 1"=>"Excluded", "Coder 2"=>"Excluded"} | RAYYAN-EXCLUSION-REASONS: wrong outcome
rayyan-314004704	Emotional safety in maternity care: An evolutionary concept analysis	O'Reilly E, Buchanan K, Bayes S.	RAYYAN-INCLUSION: {"Coder 1"=>"Excluded", "Coder 2"=>"Excluded"} | RAYYAN-EXCLUSION-REASONS: wrong population
rayyan-314004705	Access to healthcare for people with intellectual disability: a scoping review	Barrington M, Fisher KR, Harris-Roxas B, Spooner C, Trollor JN, Weise J.	RAYYAN-INCLUSION: {"Coder 1"=>"Excluded", "Coder 2"=>"Excluded"} | RAYYAN-EXCLUSION-REASONS: wrong outcome
rayyan-314004706	Global Ethical Principles in Healthcare Networks, Including Debates on Euthanasia and Abortion	Mousavi S.	RAYYAN-INCLUSION: {"Coder 1"=>"Excluded", "Coder 2"=>"Excluded"} | RAYYAN-EXCLUSION-REASONS: wrong outcome
rayyan-314004707	Breastfeeding Measurement - Choosing a Scale to Measure Breastfeeding Attitudes and Beliefs	Mazhar S, Stilwell L, Waqar Farooqi Z, Singletary N.	RAYYAN-INCLUSION: {"Coder 1"=>"Excluded", "Coder 2"=>"Excluded"} | RAYYAN-EXCLUSION-REASONS: wrong outcome
rayyan-314004708	Autonomous Robotic Surgery: Has the Future Arrived?	Rivero-Moreno Y, Rodriguez M, Losada-Muñoz P, Redden S, Lopez-Lezama S, Vidal-Gallardo A, Machado...	RAYYAN-INCLUSION: {"Coder 1"=>"Excluded", "Coder 2"=>"Excluded"} | RAYYAN-EXCLUSION-REASONS: wrong outcome
rayyan-314004709	Burnout: Can yoga help you cope? IQWiG Reports – Commission No. HT21-02		RAYYAN-INCLUSION: {"Coder 1"=>"Excluded", "Coder 2"=>"Excluded"} | RAYYAN-EXCLUSION-REASONS: wrong publication type
rayyan-314004710	The Role of Mirror Therapy in the Rehabilitation of the Upper Limb's Motor Deficits After Stroke: Narrative Review	Ventoulis I, Gkouma KR, Ventouli S, Polyzogopoulou E.	RAYYAN-INCLUSION: {"Coder 1"=>"Excluded", "Coder 2"=>"Excluded"} | RAYYAN-EXCLUSION-REASONS: wrong population
rayyan-314004711	Medical training to effectively support patients who use substances across practice settings: a scoping review of recommended competencies	Ausman C, Almatar D, Kiepek N.	RAYYAN-INCLUSION: {"Coder 1"=>"Excluded", "Coder 2"=>"Excluded"} | RAYYAN-EXCLUSION-REASONS: wrong outcome
rayyan-314004712	Two decades of assistive technologies to empower people with disability: a systematic mapping study	Enríquez JG, Soria Morillo LM, García-García JA, Álvarez-García JA.	RAYYAN-INCLUSION: {"Coder 1"=>"Excluded", "Coder 2"=>"Excluded"} | RAYYAN-EXCLUSION-REASONS: wrong publication type
rayyan-314004713	Occupational lung disease: What the general physician needs to know	Howlett P, Szram J, Feary J.	RAYYAN-INCLUSION: {"Coder 1"=>"Excluded", "Coder 2"=>"Excluded"} | RAYYAN-EXCLUSION-REASONS: wrong population
rayyan-314004714	The effect of psychoeducation on clinical symptoms, adherence, insight and autonomy in patients with schizophrenia	Oneib B, Mansour A, Bouazzaoui MA.	RAYYAN-INCLUSION: {"Coder 1"=>"Excluded", "Coder 2"=>"Excluded"} | RAYYAN-EXCLUSION-REASONS: wrong outcome
rayyan-314004715	Barriers and facilitators to parent-delivered interventions for children with or infants at risk of cerebral palsy. An integrative review informed by behaviour change theory	Massey J, Harniess P, Chinn D, Robert G.	RAYYAN-INCLUSION: {"Coder 1"=>"Excluded", "Coder 2"=>"Excluded"} | RAYYAN-EXCLUSION-REASONS: wrong population
rayyan-314004716	Transition to Adulthood for Individuals With Complex Communication Needs: A Scoping Review	Batorowicz B, Mamo K, Meadows T, Fecica A, Renner G.	RAYYAN-INCLUSION: {"Coder 1"=>"Excluded", "Coder 2"=>"Excluded"} | RAYYAN-EXCLUSION-REASONS: wrong population
rayyan-314004717	The development of a conceptual framework on PrEP stigma among adolescent girls and young women in sub-Saharan Africa	Hartmann M, Nyblade L, Otticha S, Marton T, Agot K, Roberts ST.	RAYYAN-INCLUSION: {"Coder 1"=>"Excluded", "Coder 2"=>"Excluded"} | RAYYAN-EXCLUSION-REASONS: wrong population
rayyan-314004718	A mapping review of good practices of participatory research for an impactful collaboration in disabilities studies	Corcuff M, Jribi R, Rodrigue G, Lamontagne ME, Raymond É, Archambault PS, Routhier F.	RAYYAN-INCLUSION: {"Coder 1"=>"Excluded", "Coder 2"=>"Excluded"} | RAYYAN-EXCLUSION-REASONS: wrong outcome
rayyan-314004719	The experience of loneliness among people with psychosis: Qualitative meta-synthesis	Lee CY, Ahmed N, Ikhtabi S, Duffett P, Alhilow Y, Richardson L, Pitman A, Lloyd-Evans B, Johnson S.	RAYYAN-INCLUSION: {"Coder 1"=>"Excluded", "Coder 2"=>"Excluded"} | RAYYAN-EXCLUSION-REASONS: wrong outcome
rayyan-314004720	The Impact of Artificial Intelligence on Quality of Life for Deaf and Hard of Hearing Students	Alkahtani BN.	RAYYAN-INCLUSION: {"Coder 1"=>"Excluded", "Coder 2"=>"Excluded"} | RAYYAN-EXCLUSION-REASONS: wrong population
rayyan-314004721	Leveraging Patient Advocacy and Faith-Based Partnerships to Educate, Activate, and Prepare Black Communities to Be Screened for Lung Cancer	Lloyd SJ, Levy KA, Boyd AS, Fathi JT.	RAYYAN-INCLUSION: {"Coder 1"=>"Excluded", "Coder 2"=>"Excluded"} | RAYYAN-EXCLUSION-REASONS: wrong population
rayyan-314004722	Effects of Health Education on Self-efficacy, Negative Emotions, and Life Quality in Breast Cancer Patients: A Systematic Review and Meta-analysis	Xie T, Zhang Q, Zhang S, Huang Y.	RAYYAN-INCLUSION: {"Coder 1"=>"Excluded", "Coder 2"=>"Excluded"} | RAYYAN-EXCLUSION-REASONS: wrong population
rayyan-314004723	Exploring adolescent girls' involvement in decision-making processes regarding child marriage: A systematic review	Wahyuningsih S, Widati S, Puspitasari N, Salim LA, Azkiya MW.	RAYYAN-INCLUSION: {"Coder 1"=>"Excluded", "Coder 2"=>"Excluded"} | RAYYAN-EXCLUSION-REASONS: wrong population
rayyan-314004724	The Impact of Open-Skill Exercises and E-Sports on Cognitive Function: A Narrative Review of Their Role in Preventing Cognitive Decline and Dementia	Kumagai S, Park H, Chen S, Yamasaki T.	RAYYAN-INCLUSION: {"Coder 1"=>"Excluded", "Coder 2"=>"Excluded"} | RAYYAN-EXCLUSION-REASONS: wrong outcome
rayyan-314004725	Need Support and Need Thwarting: A Meta-Analysis of Autonomy, Competence, and Relatedness Supportive and Thwarting Behaviors in Student Populations	Howard JL, Slemp GR, Wang X.	RAYYAN-INCLUSION: {"Coder 1"=>"Excluded", "Coder 2"=>"Excluded"} | RAYYAN-EXCLUSION-REASONS: wrong population
rayyan-314004726	Interpersonal Psychotherapy in Russia: Remembering Past Losses of the Heart, Keeping Mindful of the Culture of Melancholy, and Reconnecting with a Supportive Social Environment	Smirnova D, Morozov P, Neznanov N, Vasileva A.	RAYYAN-INCLUSION: {"Coder 1"=>"Excluded", "Coder 2"=>"Excluded"} | RAYYAN-EXCLUSION-REASONS: wrong population
rayyan-314004727	What Are the Experiences of Adults With ADHD of Engaging in ADHD Medication Treatment? A Systematic Review and Meta-Ethnography	Reeves L, Tickle A.	RAYYAN-INCLUSION: {"Coder 1"=>"Excluded", "Coder 2"=>"Excluded"} | RAYYAN-EXCLUSION-REASONS: wrong outcome
rayyan-314004728	Vulnerability to Sexually Transmitted Infections (STI) / Human Immunodeficiency Virus (HIV) among adolescent girls and young women in India: A rapid review	Paul S, Sharma A, Dayal R, Mehta M, Maitra S, Seth K, Nagrath M, Ramesh S, Saggurti N.	RAYYAN-INCLUSION: {"Coder 1"=>"Excluded", "Coder 2"=>"Excluded"} | RAYYAN-EXCLUSION-REASONS: wrong population
rayyan-314004729	Cognition as a predictor of social network size and early communication in clinically high risk for psychosis individuals	Linares N, Pratt DN, Damme KSF, Mittal VA.	RAYYAN-INCLUSION: {"Coder 1"=>"Excluded", "Coder 2"=>"Excluded"} | RAYYAN-EXCLUSION-REASONS: wrong publication type
rayyan-314004730	How are adolescents with acquired brain injury using computer-mediated communication?: a systematic review of the literature	Kakonge L, Moghaddam S, Kim MS, Phoenix M, Di Rezze B, Wiseman-Hakes C, Turkstra LS.	RAYYAN-INCLUSION: {"Coder 1"=>"Excluded", "Coder 2"=>"Excluded"} | RAYYAN-EXCLUSION-REASONS: wrong population
rayyan-314004731	Age-related differences in behavioral outcomes of bimanual functional motor tasks in children and adolescents with cerebral palsy: a scoping review	Gascon HD, Maldonado Numata SA, Emond S, Nemanich S, Robert MT.	RAYYAN-INCLUSION: {"Coder 1"=>"Excluded", "Coder 2"=>"Excluded"} | RAYYAN-EXCLUSION-REASONS: wrong population
rayyan-314004732	Abnormal brain activation in autism spectrum disorder during negative emotion processing: A meta-analysis of functional neuroimaging studies	Wei L, Zhou M, Hu P, Jia S, Zhong S.	RAYYAN-INCLUSION: {"Coder 1"=>"Excluded", "Coder 2"=>"Excluded"} | RAYYAN-EXCLUSION-REASONS: wrong outcome
rayyan-314004733	Analyzing the Social Communication of People with Traumatic Brain Injury: The Benefits of Hindsight, Technology Advances, and Professor Audrey Holland's Wisdom	Togher L, Bogart E.	RAYYAN-INCLUSION: {"Coder 1"=>"Excluded", "Coder 2"=>"Excluded"} | RAYYAN-EXCLUSION-REASONS: wrong population
rayyan-314004734	Meta-analytical estimates of interrater reliability for direct supervisor performance ratings: Optimism under optimal measurement designs	Speer AB, Delacruz AY, Wegmeyer LJ, Perrotta J.	RAYYAN-INCLUSION: {"Coder 1"=>"Excluded", "Coder 2"=>"Excluded"} | RAYYAN-EXCLUSION-REASONS: wrong outcome
rayyan-314004735	[Pay for performance in public directly managed healthcare centers. Part 2: The Spanish National Health System. SESPAS Report 2024]	Repullo Labrador JR, Freire Campo JM.	RAYYAN-INCLUSION: {"Coder 1"=>"Excluded", "Coder 2"=>"Excluded"} | RAYYAN-EXCLUSION-REASONS: wrong publication type
rayyan-314004736	The Importance of Follow-Up Visits for Children at Risk of Developmental Delay-A Review	Malak R, Kaczmarek A, Fechner B, Samborski W, Kwiatkowski J, Komisarek O, Tuczyńska M, Tuczyńska ...	RAYYAN-INCLUSION: {"Coder 1"=>"Excluded", "Coder 2"=>"Excluded"} | RAYYAN-EXCLUSION-REASONS: wrong population
rayyan-314004737	Unified modeling language for patient-centered telerehabilitation: A comprehensive framework integrating medical and biopsychosocial pathways	Roy T, Bertaux A, Labbani Narsis O, Didier JP, Laroche D.	RAYYAN-INCLUSION: {"Coder 1"=>"Excluded", "Coder 2"=>"Excluded"} | RAYYAN-EXCLUSION-REASONS: wrong outcome
rayyan-314004738	Psychological factors of parental physical activity support among parents of children with disabilities: a meta-analysis	Barry A, Ku B, Swarup G, Christensen LA, Columna L.	RAYYAN-INCLUSION: {"Coder 1"=>"Excluded", "Coder 2"=>"Excluded"} | RAYYAN-EXCLUSION-REASONS: wrong population
rayyan-314004739	Ethical Issues in the Care of Patients Whose Personal, Religious, or Cultural Beliefs Impact Clinical Management Strategies	Sween LK, West JM.	RAYYAN-INCLUSION: {"Coder 1"=>"Excluded", "Coder 2"=>"Excluded"} | RAYYAN-EXCLUSION-REASONS: wrong outcome
rayyan-314004740	A contemporary look at the relationship between general cognitive ability and job performance	Sackett PR, Demeke S, Bazian IM, Griebie AM, Priest R, Kuncel NR.	RAYYAN-INCLUSION: {"Coder 1"=>"Excluded", "Coder 2"=>"Excluded"} | RAYYAN-EXCLUSION-REASONS: wrong publication type
rayyan-314004741	[Recent advances in the virtual reality technology for treating children with autism spectrum disorder]	Kuo NC, Wang Y.	RAYYAN-INCLUSION: {"Coder 1"=>"Excluded", "Coder 2"=>"Excluded"} | RAYYAN-EXCLUSION-REASONS: wrong population
rayyan-314004742	Intervention factors associated with efficacy, when targeting oral language comprehension of children with or at risk for (Developmental) Language Disorder: A meta-analysis	Tarvainen S, Frizelle P, Granroth-Wilding H, Stolt S, Launonen K.	RAYYAN-INCLUSION: {"Coder 1"=>"Excluded", "Coder 2"=>"Excluded"} | RAYYAN-EXCLUSION-REASONS: wrong population
rayyan-314004743	[Human dignity and autonomy in medicoethical decisions at the end of life]	Derler F.	RAYYAN-INCLUSION: {"Coder 1"=>"Excluded", "Coder 2"=>"Excluded"} | RAYYAN-EXCLUSION-REASONS: wrong publication type
rayyan-314004744	Perceived factors influencing the success of pain neuroscience education in chronic musculoskeletal pain: a meta-synthesis of qualitative studies	Ciolan F, Bertoni G, Crestani M, Falsiroli Maistrello L, Coppola I, Rossettini G, Battista S.	RAYYAN-INCLUSION: {"Coder 1"=>"Excluded", "Coder 2"=>"Excluded"} | RAYYAN-EXCLUSION-REASONS: wrong population
rayyan-314004745	The Impact of Helicopter Parenting on Emerging Adults in Higher Education: A Scoping Review of Psychological Adjustment in University Students	La Rosa VL, Ching BH, Commodari E.	RAYYAN-INCLUSION: {"Coder 1"=>"Excluded", "Coder 2"=>"Excluded"} | RAYYAN-EXCLUSION-REASONS: wrong population
rayyan-314004746	Factors that influence participation in physical activity for people with bipolar disorder: a synthesis of qualitative evidence	McCartan CJ, Yap J, Best P, Breedvelt J, Breslin G, Firth J, Tully MA, Webb P, White C, Gilbody S...	RAYYAN-INCLUSION: {"Coder 1"=>"Excluded", "Coder 2"=>"Excluded"} | RAYYAN-EXCLUSION-REASONS: wrong outcome
rayyan-314004747	Competing views on interventions for pragmatic language skills in persons with pragmatic language impairment: An umbrella review	Alduais A, Bastianello T, Alduais A, Wu XI, Qasem F, Hamaguchi P, Majorano M.	RAYYAN-INCLUSION: {"Coder 1"=>"Excluded", "Coder 2"=>"Excluded"} | RAYYAN-EXCLUSION-REASONS: wrong outcome
rayyan-314004748	The Fragility of Statistical Findings in Meniscus Repair Literature: A Systematic Review of Randomized Controlled Trials	Mian H, Only A, Megafu M, Singhal S, Parisien RL, Wang D, Hassan M.	RAYYAN-INCLUSION: {"Coder 1"=>"Excluded", "Coder 2"=>"Excluded"} | RAYYAN-EXCLUSION-REASONS: wrong outcome
rayyan-314004749	Variations in Residency Surgical Training Across Institutions and Impact on Quality of Training	Sgromolo NM.	RAYYAN-INCLUSION: {"Coder 1"=>"Excluded", "Coder 2"=>"Excluded"} | RAYYAN-EXCLUSION-REASONS: wrong outcome,wrong population
rayyan-314004750	External challenges for individuals who need or use AAC who are learning language: lived experiences, key research findings, and future directions	Holyfield C, Light J, Nieder D, Preece J.	RAYYAN-INCLUSION: {"Coder 1"=>"Excluded", "Coder 2"=>"Excluded"} | RAYYAN-EXCLUSION-REASONS: wrong outcome
rayyan-314004751	Accessibility of Childcare Services for Children With Disabilities Aged 0 to 5 Years: A Scoping Review of Promising Solutions	Routhier F, Lettre J, Lemieux M, Longchamps F, Kiki GM, Gagnon M, Desmarais C, Grandisson M, Mora...	RAYYAN-INCLUSION: {"Coder 1"=>"Excluded", "Coder 2"=>"Excluded"} | RAYYAN-EXCLUSION-REASONS: wrong population
rayyan-314004752	A Unique Delusion with Depression in Early Stage of Neurocognitive Disorder Due to Vascular Disease: Considerations for Clinicians	Thootkur M, Lin BY, Pola AS, Zhang A, Liu Z, Greenage M, White J, Sapra M.	RAYYAN-INCLUSION: {"Coder 1"=>"Excluded", "Coder 2"=>"Excluded"} | RAYYAN-EXCLUSION-REASONS: wrong outcome
rayyan-314004753	Parent-mediated Interventions Based on the NDBI for Children With ASD: A Systematic Review of Randomized Controlled Trials	Song Y, Kong X, Fu W, Song F.	RAYYAN-INCLUSION: {"Coder 1"=>"Excluded", "Coder 2"=>"Excluded"} | RAYYAN-EXCLUSION-REASONS: wrong population
rayyan-314004754	The validity of general cognitive ability predicting job-specific performance is stable across different levels of job experience	Hambrick DZ, Burgoyne AP, Oswald FL.	RAYYAN-INCLUSION: {"Coder 1"=>"Excluded", "Coder 2"=>"Excluded"} | RAYYAN-EXCLUSION-REASONS: wrong outcome
rayyan-314004755	Kinesiotherapy and Quality of Life after Breast Cancer Surgery: A Systematic Review with Meta-analysis	Gonçalves Ribeiro M, Ribeiro Soares L, Alves Marques V.	RAYYAN-INCLUSION: {"Coder 1"=>"Excluded", "Coder 2"=>"Excluded"} | RAYYAN-EXCLUSION-REASONS: wrong population
rayyan-314004756	Do burn injury prevention interventions change what people know and how people think? A systematic review investigating the impact on psychological constructs	Salt C, Shepherd L, Cooke R, Hurst G.	RAYYAN-INCLUSION: {"Coder 1"=>"Excluded", "Coder 2"=>"Excluded"} | RAYYAN-EXCLUSION-REASONS: wrong outcome
rayyan-314004757	Health Educational Methods for Improving Self-Efficacy Among Patients with Coronary Heart Disease: A Scoping Review	Sugiharto F, Haroen H, Alya FP, Jamlaay R, Mai F, Abdillah H, Yusanti I, Assidiqy B, Nuraeni A.	RAYYAN-INCLUSION: {"Coder 1"=>"Excluded", "Coder 2"=>"Excluded"} | RAYYAN-EXCLUSION-REASONS: wrong population
rayyan-314004758	Social participation in adults with cerebral palsy: a systematic review of the evidence-base	Cooper C, Linden M, Kerr C.	RAYYAN-INCLUSION: {"Coder 1"=>"Excluded", "Coder 2"=>"Excluded"} | RAYYAN-EXCLUSION-REASONS: wrong population
rayyan-314004759	Egg freezing for young women: A new dawn for reproductive autonomy?	De Proost M, Johnston M, Mertes H.	RAYYAN-INCLUSION: {"Coder 1"=>"Excluded", "Coder 2"=>"Excluded"} | RAYYAN-EXCLUSION-REASONS: wrong population
rayyan-314004760	Ethics in Pediatric Decision-Making and Application Process: A Clinical Perspective	Kurtoglu A, Arda B.	RAYYAN-INCLUSION: {"Coder 1"=>"Excluded", "Coder 2"=>"Excluded"} | RAYYAN-EXCLUSION-REASONS: wrong publication type
rayyan-314004761	Does Free Will Really Exist? The Motivational Congruence Theory's Perspective	Hendijani R.	RAYYAN-INCLUSION: {"Coder 1"=>"Excluded", "Coder 2"=>"Excluded"} | RAYYAN-EXCLUSION-REASONS: wrong publication type
rayyan-314004762	Prosocial Behavior and Well-Being: An Empirical Review of the Role of Basic Psychological Need Satisfaction	Chen Y.	RAYYAN-INCLUSION: {"Coder 1"=>"Excluded", "Coder 2"=>"Excluded"} | RAYYAN-EXCLUSION-REASONS: background article
rayyan-314004763	Social Cognition in Neurodegenerative Disorders	Shim Y, Na S, Yang SJ, Ryu HJ, Yoon B, Rhee HY, Jang JW, Jung YH, Chin J.	RAYYAN-INCLUSION: {"Coder 1"=>"Excluded", "Coder 2"=>"Excluded"} | RAYYAN-EXCLUSION-REASONS: wrong outcome
rayyan-314004764	Impacts of suicide bereavement on men: a systematic review	Logan N, Krysinska K, Andriessen K.	RAYYAN-INCLUSION: {"Coder 1"=>"Excluded", "Coder 2"=>"Excluded"} | RAYYAN-EXCLUSION-REASONS: wrong outcome
rayyan-314004765	Supported employment interventions with people who have severe mental illness: Systematic mixed-methods umbrella review	Patmisari E, Huang Y, Orr M, Govindasamy S, Hielscher E, McLaren H.	RAYYAN-INCLUSION: {"Coder 1"=>"Excluded", "Coder 2"=>"Maybe"} | RAYYAN-EXCLUSION-REASONS: wrong publication type
rayyan-314004766	Integrative model for self-perception of well-being in cancer	Martinez-Calderon J, Casuso-Holgado MJ, Cano-García FJ, Heredia-Rizo AM.	RAYYAN-INCLUSION: {"Coder 1"=>"Excluded", "Coder 2"=>"Excluded"} | RAYYAN-EXCLUSION-REASONS: wrong population
rayyan-314004767	Workplace aggression and employee performance: A meta-analytic investigation of mediating mechanisms and cultural contingencies	Zhong R, Yao J, Wang Y, Lyubykh Z, Robinson SL.	RAYYAN-INCLUSION: {"Coder 1"=>"Excluded", "Coder 2"=>"Excluded"} | RAYYAN-EXCLUSION-REASONS: wrong population
rayyan-314004768	Influence of Antenatal Education on Birth Outcomes: A Systematic Review Focusing on Primiparous Women	Athinaidou AM, Vounatsou E, Pappa I, Harizopoulou VC, Sarantaki A.	RAYYAN-INCLUSION: {"Coder 1"=>"Excluded", "Coder 2"=>"Excluded"} | RAYYAN-EXCLUSION-REASONS: wrong population
rayyan-314004769	Effectiveness of psychoeducation interventions for pregnant women with gestational diabetes mellitus: an integrative review	Alshammari M, Lee RLT, Stubbs M, Chan SW.	RAYYAN-INCLUSION: {"Coder 1"=>"Excluded", "Coder 2"=>"Excluded"} | RAYYAN-EXCLUSION-REASONS: wrong population
rayyan-314004770	An ethical assessment of powered exoskeletons: Implications from clinical use to industry and military contexts	Erden YJ, Rainey S.	RAYYAN-INCLUSION: {"Coder 1"=>"Excluded", "Coder 2"=>"Excluded"} | RAYYAN-EXCLUSION-REASONS: wrong population
rayyan-314004771	Dietary interventions in autism: a critical appraisal and commentary on the findings of a systematic review	Woods S, Doherty A, Hill J.	RAYYAN-INCLUSION: {"Coder 1"=>"Excluded", "Coder 2"=>"Excluded"} | RAYYAN-EXCLUSION-REASONS: wrong outcome
rayyan-314004772	Effect of peer support interventions in patients with type 2 diabetes: A systematic review	Chen C, Zhou Y, Xu JY, Song HY, Yin XW, Gu ZJ.	RAYYAN-INCLUSION: {"Coder 1"=>"Excluded", "Coder 2"=>"Excluded"} | RAYYAN-EXCLUSION-REASONS: wrong population
rayyan-314004773	Seize the advantages of cardiac rehabilitation	Zhang Y, Huang S, Liu B, Li Y.	RAYYAN-INCLUSION: {"Coder 1"=>"Excluded", "Coder 2"=>"Excluded"} | RAYYAN-EXCLUSION-REASONS: wrong publication type
rayyan-314004774	Ethical Issues in Pediatric Endocrinology: A Primer for the Practitioner	Ladd JM, Henry RK.	RAYYAN-INCLUSION: {"Coder 1"=>"Excluded", "Coder 2"=>"Excluded"} | RAYYAN-EXCLUSION-REASONS: wrong population
rayyan-314004775	Psychological intervention for knee osteoarthritis: a systematic review and meta-analysis	Isaji Y, Kurasawa Y, Sasaki D, Hayashi M, Kitagawa T.	RAYYAN-INCLUSION: {"Coder 1"=>"Excluded", "Coder 2"=>"Excluded"} | RAYYAN-EXCLUSION-REASONS: wrong population
rayyan-314004776	Managing Select Medical Emergencies During Long-Duration Space Missions	Tran KA, Pollock NW, Dion PM, Lapierre M, Tremblay S, Witteman W, Rhéaume C, Lafond D, Fortier FA...	RAYYAN-INCLUSION: {"Coder 1"=>"Excluded", "Coder 2"=>"Excluded"} | RAYYAN-EXCLUSION-REASONS: wrong outcome
rayyan-314004777	An Umbrella Review of Self-Management Interventions for Health Conditions With Symptom Overlap With Traumatic Brain Injury	Sander AM, Pappadis MR, Bushnik T, Chiaravalloti ND, Driver S, Hanks R, Lercher K, Neumann D, Rab...	RAYYAN-INCLUSION: {"Coder 1"=>"Excluded", "Coder 2"=>"Excluded"} | RAYYAN-EXCLUSION-REASONS: wrong population
rayyan-314004778	An exploratory review of resiliency assessments after brain injury	Griffioen J, Gingrich N, Pollock CL, Schmidt J.	RAYYAN-INCLUSION: {"Coder 1"=>"Excluded", "Coder 2"=>"Excluded"} | RAYYAN-EXCLUSION-REASONS: wrong population
rayyan-314004779	Effectiveness of technology-based psychosocial interventions for improving health-related outcomes of family caregivers of stroke survivors: A systematic review and meta-analysis	Hounsri K, Zhang J, Kalampakorn S, Boonyamalik P, Jirapongsuwan A, Wu VX, Klainin-Yobas P.	RAYYAN-INCLUSION: {"Coder 1"=>"Excluded", "Coder 2"=>"Excluded"} | RAYYAN-EXCLUSION-REASONS: wrong population
rayyan-314004780	A System Model and Requirements for Transformation to Human-Centric Digital Health	Ruotsalainen P, Blobel B.	RAYYAN-INCLUSION: {"Coder 1"=>"Excluded", "Coder 2"=>"Excluded"} | RAYYAN-EXCLUSION-REASONS: wrong outcome
rayyan-314004781	[Key considerations in the process of assent in children and adolescents: an integrative review]	Vega Vega P, Miranda Castillo C, Vargas Celis I.	RAYYAN-INCLUSION: {"Coder 1"=>"Excluded", "Coder 2"=>"Excluded"} | RAYYAN-EXCLUSION-REASONS: wrong population
rayyan-314004782	How does neurochemistry affect attachment styles in humans? The role of oxytocin and the endogenous opioid system in sociotropy and autonomy - A systematic review	Snowdon-Farrell A, Attal C, Nikkheslat N, Pariante C, Young AH, Zahn R.	RAYYAN-INCLUSION: {"Coder 1"=>"Excluded", "Coder 2"=>"Excluded"} | RAYYAN-EXCLUSION-REASONS: wrong outcome
rayyan-314004783	Beyond Grades: Harnessing Self-Regulated Learning to Empower Underperforming Students	Singaravelu SLD, Chandrakumari AS.	RAYYAN-INCLUSION: {"Coder 1"=>"Excluded", "Coder 2"=>"Excluded"} | RAYYAN-EXCLUSION-REASONS: wrong population
rayyan-314004784	Transforming food systems through agroecology: enhancing farmers' autonomy for a safe and just transition	Ceddia MG, Boillat S, Jacobi J.	RAYYAN-INCLUSION: {"Coder 1"=>"Excluded", "Coder 2"=>"Excluded"} | RAYYAN-EXCLUSION-REASONS: wrong population
rayyan-314004785	Understanding money-management behaviour and its potential determinants among undergraduate students: A scoping review	Cappelli T, Banks AP, Gardner B.	RAYYAN-INCLUSION: {"Coder 1"=>"Excluded", "Coder 2"=>"Excluded"} | RAYYAN-EXCLUSION-REASONS: wrong population
rayyan-314004786	The Hypothalamus-Pituitary-Adrenal Axis and Social Cognition in Borderline Personality Disorder	Kulakova E, Graumann L, Wingenfeld K.	RAYYAN-INCLUSION: {"Coder 1"=>"Excluded", "Coder 2"=>"Excluded"} | RAYYAN-EXCLUSION-REASONS: wrong publication type
rayyan-314004787	Effectiveness of smartphone app-based interventions after surgery on quality of recovery among cancer patients: a systematic review and meta-analysis	He M, Chen M, Ji Y, Lu G.	RAYYAN-INCLUSION: {"Coder 1"=>"Excluded", "Coder 2"=>"Excluded"} | RAYYAN-EXCLUSION-REASONS: wrong population
rayyan-314004788	The role of antenatal education on maternal self-efficacy, fear of childbirth, and birth outcomes: A systematic review and meta-analysis	Zaman A, Fadlalmola HA, Ibrahem SE, Ismail FH, Abedelwahed HH, Ali AM, Abdelgadim NH, Mustafa AMA...	RAYYAN-INCLUSION: {"Coder 1"=>"Excluded", "Coder 2"=>"Excluded"} | RAYYAN-EXCLUSION-REASONS: wrong population
rayyan-314004789	Evidence-based Prostate Cancer Screening Interventions for Black Men: A Systematic Review	Lopez A, Bailey JT, Galloway D, Woods-Burnham L, Montgomery SB, Kittles R, Teteh-Brooks DK.	RAYYAN-INCLUSION: {"Coder 1"=>"Excluded", "Coder 2"=>"Excluded"} | RAYYAN-EXCLUSION-REASONS: wrong population
rayyan-314004790	Leadership practices of physical education teachers and student-related outcomes: a systematic mixed method review and analysis	Kim HD, Cruz AB.	RAYYAN-INCLUSION: {"Coder 1"=>"Excluded", "Coder 2"=>"Excluded"} | RAYYAN-EXCLUSION-REASONS: wrong outcome
rayyan-314004791	AI-teaming: Redefining collaboration in the digital era	Schmutz JB, Outland N, Kerstan S, Georganta E, Ulfert AS.	RAYYAN-INCLUSION: {"Coder 1"=>"Excluded", "Coder 2"=>"Excluded"} | RAYYAN-EXCLUSION-REASONS: wrong publication type
rayyan-314004792	Stepping Up Informed Consent: Navigating Foot and Ankle Orthopedics	Jain S, Chanmin Z, Havasy J, Hershfeld B, Klein B, Cohn RM, Bitterman AD.	RAYYAN-INCLUSION: {"Coder 1"=>"Excluded", "Coder 2"=>"Excluded"} | RAYYAN-EXCLUSION-REASONS: wrong population
rayyan-314004793	An Interpersonal and Meta-analytic Approach to Parenting Behaviors and Adolescent Sleep	Ewing EL, Mackaronis JE, Poole EM, Critchfield KL, Gunn HE.	RAYYAN-INCLUSION: {"Coder 1"=>"Excluded", "Coder 2"=>"Excluded"} | RAYYAN-EXCLUSION-REASONS: wrong population
rayyan-314004794	Interpersonal supports for basic psychological needs and their relations with motivation, well-being, and performance: A meta-analysis	Slemp GR, Field JG, Ryan RM, Forner VW, Van den Broeck A, Lewis KJ.	RAYYAN-INCLUSION: {"Coder 1"=>"Excluded", "Coder 2"=>"Excluded"} | RAYYAN-EXCLUSION-REASONS: wrong population
rayyan-314004795	Exploring the impact of role-playing in enhancing nursing education: A systematic review of pedagogical outcomes and student competency development	Maghsoodi E, Alikhah H, Ghavipanjeh Rezaiy S, Partash N, Hosseinian E.	RAYYAN-INCLUSION: {"Coder 1"=>"Excluded", "Coder 2"=>"Excluded"} | RAYYAN-EXCLUSION-REASONS: wrong outcome
rayyan-314004796	Mentalizing, Epistemic Trust, and the Active Ingredients of Psychotherapy	Campbell C, Kumpasoğlu GB, Fonagy P.	RAYYAN-INCLUSION: {"Coder 1"=>"Excluded", "Coder 2"=>"Excluded"} | RAYYAN-EXCLUSION-REASONS: wrong outcome
rayyan-314004797	"A Picture Paints a Thousand Words"-A Systematic Review of the Ethical Issues of Prenatal Ultrasound	Favaretto M, Rost M.	RAYYAN-INCLUSION: {"Coder 1"=>"Excluded", "Coder 2"=>"Excluded"} | RAYYAN-EXCLUSION-REASONS: wrong outcome
rayyan-314004798	A systematic review of Behaviour Change Interventions to improve exercise self-efficacy and adherence in people with Parkinson's disease using the Theoretical Domains Framework	Ahern L, Timmons S, Lamb SE, McCullagh R.	RAYYAN-INCLUSION: {"Coder 1"=>"Excluded", "Coder 2"=>"Excluded"} | RAYYAN-EXCLUSION-REASONS: wrong population
rayyan-314004799	[Experiences of uncertainty about the future, poverty risks, and precarious living situations in nursing homes]	Richter S.	RAYYAN-INCLUSION: {"Coder 1"=>"Excluded", "Coder 2"=>"Excluded"} | RAYYAN-EXCLUSION-REASONS: wrong population
rayyan-314004800	Social contagion in primates: Moderating factors and significance for individuals and the group	Sandars G, Clay Z.	RAYYAN-INCLUSION: {"Coder 1"=>"Excluded", "Coder 2"=>"Excluded"} | RAYYAN-EXCLUSION-REASONS: wrong population
rayyan-314004801	End-of-life issues in the intensive therapy unit: 10 important points to remember	Vincent JL.	RAYYAN-INCLUSION: {"Coder 1"=>"Excluded", "Coder 2"=>"Excluded"} | RAYYAN-EXCLUSION-REASONS: wrong publication type
rayyan-314004802	Effectiveness of self-management interventions during the peri-hospitalization period in patients with stroke: A systematic review and meta-analysis	Prados-Román E, Cabrera-Martos I, Martín-Nuñez J, Valenza-Peña G, Granados-Santiago M, Valenza MC.	RAYYAN-INCLUSION: {"Coder 1"=>"Excluded", "Coder 2"=>"Excluded"} | RAYYAN-EXCLUSION-REASONS: wrong population
rayyan-314004803	The ethics of community water fluoridation: Part 1 - an overview of public health ethics	Patel B, Patrick A, Dyer TA.	RAYYAN-INCLUSION: {"Coder 1"=>"Excluded", "Coder 2"=>"Excluded"} | RAYYAN-EXCLUSION-REASONS: wrong publication type
rayyan-314004804	Balanced parenting: Proposing a differentiation-based parenting approach informed by Bowen family systems theory	Miller EA, Elder CR.	RAYYAN-INCLUSION: {"Coder 1"=>"Excluded", "Coder 2"=>"Excluded"} | RAYYAN-EXCLUSION-REASONS: wrong population
rayyan-314004805	The Decision for Amputation Versus Limb Salvage in Patients with Limb-threatening Lower Extremity Indications: An Ethical Analysis	Xu AL, Jain D, Humbyrd CJ.	RAYYAN-INCLUSION: {"Coder 1"=>"Excluded", "Coder 2"=>"Excluded"} | RAYYAN-EXCLUSION-REASONS: wrong population
rayyan-314004806	Factors influencing early career nurses to adopt leadership roles: a literature review	Robertson S, Ryan T, Talpur A.	RAYYAN-INCLUSION: {"Coder 1"=>"Excluded", "Coder 2"=>"Excluded"} | RAYYAN-EXCLUSION-REASONS: wrong population
rayyan-314004807	From alcohol and other drug treatment mediator to mechanism to implementation: A systematic review and the cases of self-efficacy, social support, and craving	Maisto SA, Moskal D, Firkey MK, Bergman BG, Borsari B, Hallgren KA, Houck JM, Hurlocker M, Kiluk ...	RAYYAN-INCLUSION: {"Coder 1"=>"Excluded", "Coder 2"=>"Excluded"} | RAYYAN-EXCLUSION-REASONS: wrong publication type
rayyan-314004808	The Effect of Self-Management on Patients with Chronic Diseases: A Systematic Review and Meta-Analysis	Huang Y, Li S, Lu X, Chen W, Zhang Y.	RAYYAN-INCLUSION: {"Coder 1"=>"Excluded", "Coder 2"=>"Excluded"} | RAYYAN-EXCLUSION-REASONS: wrong population
rayyan-314004809	Dame Cicely Saunders: Pioneering Palliative Care and the Evolution of Hospice Services	Redwine HM, Ganti L.	RAYYAN-INCLUSION: {"Coder 1"=>"Excluded", "Coder 2"=>"Excluded"} | RAYYAN-EXCLUSION-REASONS: wrong outcome
rayyan-314004810	The Impact of the COVID-19 Pandemic on Young Adults with Autism Spectrum Disorder: A Systematic Review	Miranda Gálvez AL, Pacheco-Unguetti AP.	RAYYAN-INCLUSION: {"Coder 1"=>"Excluded", "Coder 2"=>"Excluded"} | RAYYAN-EXCLUSION-REASONS: wrong outcome
rayyan-314004811	Risk, protective, and biomarkers of dementia in Indigenous peoples: A systematic review	Nguyen HXT, Bradley K, McNamara BJ, Watson R, Malay R, LoGiudice D.	RAYYAN-INCLUSION: {"Coder 1"=>"Excluded", "Coder 2"=>"Excluded"} | RAYYAN-EXCLUSION-REASONS: wrong outcome
rayyan-314004812	To be or not to be: The active inference of suicide	Krupnik V, Danilova N.	RAYYAN-INCLUSION: {"Coder 1"=>"Excluded", "Coder 2"=>"Excluded"} | RAYYAN-EXCLUSION-REASONS: wrong publication type
rayyan-314004813	Group-level workplace interventions to improve mental health in low control, high-demand office-based jobs. A scoping review	Demou E, Blake C, Tan Llorin C, Salanga MG, Mateo NJ, Lewis R, Mitchell KR.	RAYYAN-INCLUSION: {"Coder 1"=>"Excluded", "Coder 2"=>"Excluded"} | RAYYAN-EXCLUSION-REASONS: wrong population
rayyan-314004814	Agency as an Inherent Property of Living Organisms	Rosslenbroich B, Kümmell S, Bembé B.	RAYYAN-INCLUSION: {"Coder 1"=>"Excluded", "Coder 2"=>"Excluded"} | RAYYAN-EXCLUSION-REASONS: wrong outcome
rayyan-314004815	Optimal dosage of group-based organized physical activity for enhancing social abilities in autistic children: insights from a multilevel meta-analysis	He J, Gong Y, Yin M, Zhang L, Wu X.	RAYYAN-INCLUSION: {"Coder 1"=>"Excluded", "Coder 2"=>"Excluded"} | RAYYAN-EXCLUSION-REASONS: wrong population
rayyan-314004816	Where are all the neurosurgery robots?	Prasad D, Weiss BE, Snyder LA, Arnold PM, Rosenow JM.	RAYYAN-INCLUSION: {"Coder 1"=>"Excluded", "Coder 2"=>"Excluded"} | RAYYAN-EXCLUSION-REASONS: wrong outcome
rayyan-314004817	Posthumous Use of Sperm: Legal and Bioethical Reflections on Israeli Policy	Gilbar R.	RAYYAN-INCLUSION: {"Coder 1"=>"Excluded", "Coder 2"=>"Excluded"} | RAYYAN-EXCLUSION-REASONS: wrong publication type
rayyan-314004818	Effectiveness of Technology-Based Psychosocial Interventions on Psychological Outcomes Among Adult Cancer Patients and Caregivers: A Systematic Review and Meta-Analysis	Low NJH, Leow DGW, Klainin-Yobas P.	RAYYAN-INCLUSION: {"Coder 1"=>"Excluded", "Coder 2"=>"Excluded"} | RAYYAN-EXCLUSION-REASONS: wrong population
rayyan-314004819	Efficacy of using telecare services for community-dwelling people with diabetes: A systematic review and meta-analysis	Liu Q, Song H, Zhang S, Zhao M, Bai X, Liu H, Duan W, Xu W, Song H, Chen L, Yin H.	RAYYAN-INCLUSION: {"Coder 1"=>"Excluded", "Coder 2"=>"Excluded"} | RAYYAN-EXCLUSION-REASONS: wrong population
rayyan-314004820	Cognitive Functional Therapy for Chronic Low Back Pain: A Systematic Review and Meta-Analysis	Thiveos L, Kent P, Pocovi NC, O'Sullivan P, Hancock MJ.	RAYYAN-INCLUSION: {"Coder 1"=>"Excluded", "Coder 2"=>"Excluded"} | RAYYAN-EXCLUSION-REASONS: wrong population
rayyan-314004821	The Effectiveness of Nurse-Led Tele-Interventions on Lipoprotein, Blood Pressure, Self-Efficacy, Anxiety, and Depression for Patients With Coronary Heart Disease: A Short-Term Systematic Review and Meta-Analysis	He W, Zheng S, Chen S.	RAYYAN-INCLUSION: {"Coder 1"=>"Excluded", "Coder 2"=>"Excluded"} | RAYYAN-EXCLUSION-REASONS: wrong population
rayyan-314004822	The research focus of academicians in analyzing women entrepreneurship intentions: A 40-year scientometric review with thematic analysis and NGT	Patra BC, Kumari N.	RAYYAN-INCLUSION: {"Coder 1"=>"Excluded", "Coder 2"=>"Excluded"} | RAYYAN-EXCLUSION-REASONS: wrong outcome
rayyan-314004823	Relationships Between Socioecological Factors and Self-Efficacy to Participate in Physical Activity for Adults With Chronic Musculoskeletal Pain: An Integrative Review	Vorensky M, Orstad SL, Squires A, Parraga S, Byrne K, Merriwether EN.	RAYYAN-INCLUSION: {"Coder 1"=>"Excluded", "Coder 2"=>"Excluded"} | RAYYAN-EXCLUSION-REASONS: wrong population
rayyan-314004824	Hormone replacement therapy in surgical menopause after gynecological malignancies	Tomić Naglić D, Mandić A, Zirojević M, Vuković N, Pejaković S, Manojlovic M, Bajkin I, Ičin T, Ja...	RAYYAN-INCLUSION: {"Coder 1"=>"Excluded", "Coder 2"=>"Excluded"} | RAYYAN-EXCLUSION-REASONS: wrong publication type
rayyan-314004825	Factors and interventions that positively influence breastfeeding rates at six months postpartum: An integrative literature review	Whittaker X, Meedya S, Capper T.	RAYYAN-INCLUSION: {"Coder 1"=>"Excluded", "Coder 2"=>"Excluded"} | RAYYAN-EXCLUSION-REASONS: wrong outcome
rayyan-314004826	The use of fear appeals for pandemic compliance: A systematic review of empirical measurement, fear appeal strategies and effectiveness	Mishi S, Mushonga FB, Anakpo G.	RAYYAN-INCLUSION: {"Coder 1"=>"Excluded", "Coder 2"=>"Excluded"} | RAYYAN-EXCLUSION-REASONS: wrong outcome
rayyan-314004827	Do self-management interventions improve self-efficacy and health-related quality of life after stroke? A systematic review	Lynch EA, Nesbitt K, Gulyani A, Chan RJ, Bidargaddi N, Cadilhac DA, Bonevski B, Jones F, Allan LP...	RAYYAN-INCLUSION: {"Coder 1"=>"Excluded", "Coder 2"=>"Excluded"} | RAYYAN-EXCLUSION-REASONS: wrong population
rayyan-314004828	The transitional care from hospital to home for stroke survivors and their caregivers: A systematic review	Veronese M, Vellone E, Alvaro R, Pucciarelli G.	RAYYAN-INCLUSION: {"Coder 1"=>"Excluded", "Coder 2"=>"Excluded"} | RAYYAN-EXCLUSION-REASONS: wrong population
rayyan-314004829	Healthcare professionals' perspectives on and experiences with non-invasive prenatal testing: a systematic review	Warton C, Vears DF.	RAYYAN-INCLUSION: {"Coder 1"=>"Excluded", "Coder 2"=>"Excluded"} | RAYYAN-EXCLUSION-REASONS: wrong population
rayyan-314004830	Ethics of Transition of Care of Pediatric Surgical Patients to Adult Providers	Carlisle EM, Sundland R, Shakhsheer B, Arnold M, Lee J, Mills J, Martin K, Mueller C, Gow K.	RAYYAN-INCLUSION: {"Coder 1"=>"Excluded", "Coder 2"=>"Excluded"} | RAYYAN-EXCLUSION-REASONS: wrong population
rayyan-314004831	When the Stars Misfire: Astrocytic Dysfunctions in Major Depressive Disorder	González-Arias C, Perea G.	RAYYAN-INCLUSION: {"Coder 1"=>"Excluded", "Coder 2"=>"Excluded"} | RAYYAN-EXCLUSION-REASONS: wrong outcome
rayyan-314004832	Do treatments for mental disorders affect relationship satisfaction? A systematic review and meta-analysis	Patel TA, Abber SR, Cougle JR.	RAYYAN-INCLUSION: {"Coder 1"=>"Excluded", "Coder 2"=>"Excluded"} | RAYYAN-EXCLUSION-REASONS: wrong outcome
rayyan-314004833	Endodontic education - present status and future directions	Longridge NN, Dutta A, Fox K.	RAYYAN-INCLUSION: {"Coder 1"=>"Excluded", "Coder 2"=>"Excluded"} | RAYYAN-EXCLUSION-REASONS: wrong outcome
rayyan-314004834	Effectiveness of parenting interventions on self-efficacy, anxiety, stress, and depression among parents of preterm infants: A systematic review and meta-analysis of randomized control trials	Dewi DTK, Nguyen CTT, Chen SR, Lee GT, Tsai SY, Huda MH, Kuo SY.	RAYYAN-INCLUSION: {"Coder 1"=>"Excluded", "Coder 2"=>"Excluded"} | RAYYAN-EXCLUSION-REASONS: wrong population
rayyan-314004835	Should obstetric mortality be an inalienable right?	Badejoko OO, Awowole IO, Ubom AE, Olayemi OJ.	RAYYAN-INCLUSION: {"Coder 1"=>"Excluded", "Coder 2"=>"Excluded"} | RAYYAN-EXCLUSION-REASONS: wrong outcome
rayyan-314004836	Physicians as Advocates: Ethical Duties and Practical Strategies	Gonzaga MI, Zahedi-Spung L.	RAYYAN-INCLUSION: {"Coder 1"=>"Excluded", "Coder 2"=>"Excluded"} | RAYYAN-EXCLUSION-REASONS: wrong publication type
rayyan-314004837	Sleep deprivation and glymphatic system dysfunction as a risk factor for SANS during long-duration spaceflight	Venegas JM, Rosenberg M.	RAYYAN-INCLUSION: {"Coder 1"=>"Excluded", "Coder 2"=>"Excluded"} | RAYYAN-EXCLUSION-REASONS: wrong population
rayyan-314004838	Mapping the evidence on the impact of heat stress on exercise and work performance in females: a scoping review	Gilworth RE, Skinner BD, Hodgkiss DD, Lucas SJE, Lucas RAI.	RAYYAN-INCLUSION: {"Coder 1"=>"Excluded", "Coder 2"=>"Excluded"} | RAYYAN-EXCLUSION-REASONS: wrong population
rayyan-314004839	Cognitive Remediation for Adolescents With Mental Health Disorders: A Systematic Review and Meta-Analysis	East-Richard C, Cayouette A, Allott K, Anderson É, Haesebaert F, Cella M, Cellard C.	RAYYAN-INCLUSION: {"Coder 1"=>"Excluded", "Coder 2"=>"Excluded"} | RAYYAN-EXCLUSION-REASONS: wrong population
rayyan-314004840	Factors affecting academic motivation in undergraduate nursing students: A scoping review	Hamm J, Yeh PM.	RAYYAN-INCLUSION: {"Coder 1"=>"Excluded", "Coder 2"=>"Excluded"} | RAYYAN-EXCLUSION-REASONS: wrong population
rayyan-314004841	Aesthetic dentistry and ethics: a systematic review of marketing practices and overtreatment in cosmetic dental procedures	Rostamzadeh M, Rahimi F.	RAYYAN-INCLUSION: {"Coder 1"=>"Excluded", "Coder 2"=>"Excluded"} | RAYYAN-EXCLUSION-REASONS: wrong population
rayyan-314004842	Toward a person-centered ethics framework for autonomy in spinal cord injury research and rehabilitation	Nuechterlein A, Olmos Pérez A, Rossi F, Swift J, Townson A, Illes J.	RAYYAN-INCLUSION: {"Coder 1"=>"Excluded", "Coder 2"=>"Excluded"} | RAYYAN-EXCLUSION-REASONS: wrong population
rayyan-314004843	Eating experiences in people living with dementia: A concept analysis using Rodgers's methodology	Wang ZL, McHale JR, Belza B, Sonney J.	RAYYAN-INCLUSION: {"Coder 1"=>"Excluded", "Coder 2"=>"Excluded"} | RAYYAN-EXCLUSION-REASONS: wrong outcome
rayyan-314004844	Clinical decisions-making within diagnostic radiography - A scoping review	Diaby LF, Debess J, Teli M.	RAYYAN-INCLUSION: {"Coder 1"=>"Excluded", "Coder 2"=>"Excluded"} | RAYYAN-EXCLUSION-REASONS: wrong population
rayyan-314004845	Comprehensive analysis of college students' autonomous fitness behavior-a narrative review	Gao Z, Chee CS, Omar Dev RD, Gao J.	RAYYAN-INCLUSION: {"Coder 1"=>"Excluded", "Coder 2"=>"Excluded"} | RAYYAN-EXCLUSION-REASONS: wrong population
rayyan-314004846	Comparative Effectiveness of Mental Health Simulation Techniques in Nursing Education: A Systematic Review and Meta-Analysis	Zhang X, Wang H.	RAYYAN-INCLUSION: {"Coder 1"=>"Excluded", "Coder 2"=>"Excluded"} | RAYYAN-EXCLUSION-REASONS: wrong population
rayyan-314004847	The Power and Pitfalls of Social Norms	Wenzel M, Woodyatt L.	RAYYAN-INCLUSION: {"Coder 1"=>"Excluded", "Coder 2"=>"Excluded"} | RAYYAN-EXCLUSION-REASONS: background article
rayyan-314004848	Effectiveness of nursing care intervention on the management of patients with chronic obstructive pulmonary disease: A systematic review and meta-analysis of randomized controlled trials	Dou Y, Zhang L, Wang Y, Xu X, Wu B.	RAYYAN-INCLUSION: {"Coder 1"=>"Excluded", "Coder 2"=>"Excluded"} | RAYYAN-EXCLUSION-REASONS: wrong population
rayyan-314004849	Treating anxiety comorbidity: Lessons from exposure generalization studies	Zlomuzica A, Kodzaga I, Piovesan K, Lipp A.	RAYYAN-INCLUSION: {"Coder 1"=>"Excluded", "Coder 2"=>"Excluded"} | RAYYAN-EXCLUSION-REASONS: wrong publication type
rayyan-314004850	Caregiver Resilience and Dance/Movement Therapy: A Theoretical Review and Conceptual Model	Champagne ER.	RAYYAN-INCLUSION: {"Coder 1"=>"Excluded", "Coder 2"=>"Excluded"} | RAYYAN-EXCLUSION-REASONS: wrong outcome
rayyan-314004851	A systematic review and meta-analysis of the effects of Entertainment-Education interventions on persuasive health outcomes	Doré A, Rebitschek FG, Morello K, Stierstädter E, Thiemann KJ, Kubiak T.	RAYYAN-INCLUSION: {"Coder 1"=>"Excluded", "Coder 2"=>"Excluded"} | RAYYAN-EXCLUSION-REASONS: wrong outcome
rayyan-314004852	Spirituality and Recovery From Severe Mental Disorders: A Systematic Review	Sawab S, Yusuf A, Fitryasari R, Arifin H.	RAYYAN-INCLUSION: {"Coder 1"=>"Excluded", "Coder 2"=>"Excluded"} | RAYYAN-EXCLUSION-REASONS: wrong outcome
rayyan-314004853	Motivation Theories and Constructs in Experimental Studies of Online Instruction: Systematic Review and Directed Content Analysis	Gavarkovs A, Miller E, Coleman J, Gunasegaran T, Kusurkar RA, Kulasegaram K, Anderson M, Brydges R.	RAYYAN-INCLUSION: {"Coder 1"=>"Excluded", "Coder 2"=>"Excluded"} | RAYYAN-EXCLUSION-REASONS: wrong outcome
rayyan-314004854	Successful strategies that address gender-related barriers and promote bodily autonomy within efforts to scale up and sustain postpregnancy contraception: a scoping review	Castro A, Kabra R, Coates A, Kiarie J.	RAYYAN-INCLUSION: {"Coder 1"=>"Excluded", "Coder 2"=>"Excluded"} | RAYYAN-EXCLUSION-REASONS: wrong population
rayyan-314004855	Patient Autonomy in Medical Education: Navigating Ethical Challenges in the Age of Artificial Intelligence	Lu H, Alhaskawi A, Dong Y, Zou X, Zhou H, Ezzi SHA, Kota VG, Hasan Abdulla Hasan Abdulla M, Abdal...	RAYYAN-INCLUSION: {"Coder 1"=>"Excluded", "Coder 2"=>"Excluded"} | RAYYAN-EXCLUSION-REASONS: wrong outcome,wrong population
rayyan-314004856	Psychosocial interventions in bipolar disorders: A guidelines' review	Ventriglio A, Ricci F, Giallanella D, Gaggiano C, Torales J, Castaldelli-Maia JM, Smith A, Liebre...	RAYYAN-INCLUSION: {"Coder 1"=>"Excluded", "Coder 2"=>"Excluded"} | RAYYAN-EXCLUSION-REASONS: wrong publication type
rayyan-314004857	From Gatekeeper to Facilitator: Balancing Between Sexual Rights and Protection From Harm in Dementia Adults	Cheng HY, Liu LY.	RAYYAN-INCLUSION: {"Coder 1"=>"Excluded", "Coder 2"=>"Excluded"} | RAYYAN-EXCLUSION-REASONS: wrong outcome
rayyan-314004858	Advanced Care Directives in Residential Aged Care for Residents with Major Neuro-Cognitive Disorders (Dementia): A Scoping Review	Hormazábal-Salgado R, Osman AD, Poblete-Troncoso M, Whitehead D, Hills D.	RAYYAN-INCLUSION: {"Coder 1"=>"Excluded", "Coder 2"=>"Excluded"} | RAYYAN-EXCLUSION-REASONS: wrong outcome
rayyan-314004859	Determinants of Middle and High School Teachers' Well-Being: A Systematic Review	Issom FL, Agustiani H, Purba FD, Lubis FY.	RAYYAN-INCLUSION: {"Coder 1"=>"Excluded", "Coder 2"=>"Excluded"} | RAYYAN-EXCLUSION-REASONS: wrong population
rayyan-314004860	A Review of Systematic Reviews: Gatekeeper Training for Suicide Prevention with a Focus on Effectiveness and Findings	Kingi-Uluave D, Taufa N, Tuesday R, Cargo T, Stasiak K, Merry S, Hetrick S.	RAYYAN-INCLUSION: {"Coder 1"=>"Excluded", "Coder 2"=>"Excluded"} | RAYYAN-EXCLUSION-REASONS: wrong outcome
rayyan-314004861	Health Promotion Models for Improving Footcare in Older Adults: A Scoping Review	Wong YT, Morrison SC.	RAYYAN-INCLUSION: {"Coder 1"=>"Excluded", "Coder 2"=>"Excluded"} | RAYYAN-EXCLUSION-REASONS: wrong population
rayyan-314004862	On the practical, ethical, and legal necessity of clinical Artificial Intelligence explainability: an examination of key arguments	Blackman J, Veerapen R.	RAYYAN-INCLUSION: {"Coder 1"=>"Excluded", "Coder 2"=>"Excluded"} | RAYYAN-EXCLUSION-REASONS: wrong outcome
rayyan-314004863	Paranoid About Androids: A Review of Robotics in Radiology	Hughes H, Cornelis FH, Scaglione M, Patlas MN.	RAYYAN-INCLUSION: {"Coder 1"=>"Excluded", "Coder 2"=>"Excluded"} | RAYYAN-EXCLUSION-REASONS: wrong outcome,wrong population
rayyan-314004864	Ethics in Patients' Health Literacy: a scoping review and a critical discussion	Evripidou M, Efthymiou A, Velonaki V, Kalokairinou A, Papastavrou E.	RAYYAN-INCLUSION: {"Coder 1"=>"Excluded", "Coder 2"=>"Excluded"} | RAYYAN-EXCLUSION-REASONS: wrong outcome
rayyan-314004865	Domains of wheelchair users' socio-emotional experiences: Design insights from a scoping review	Rasoulivalajoozi M, Cucuzzella C, Farhoudi M.	RAYYAN-INCLUSION: {"Coder 1"=>"Excluded", "Coder 2"=>"Excluded"} | RAYYAN-EXCLUSION-REASONS: wrong publication type
rayyan-314004866	Reevaluating Informed Consent: Integrating Shared Decision-Making into Spinal Surgery for Better Patient Outcomes	Wang JN, Elhakeem MA, Mesimer MJ, Mastrokostas PG, Ahmad S, Reed T, Klein B, Bartlett LE, Bitterm...	RAYYAN-INCLUSION: {"Coder 1"=>"Excluded", "Coder 2"=>"Excluded"} | RAYYAN-EXCLUSION-REASONS: wrong population
rayyan-314004867	Ethics of consenting the 'unconsentable'	Siddiqui S.	RAYYAN-INCLUSION: {"Coder 1"=>"Excluded", "Coder 2"=>"Excluded"} | RAYYAN-EXCLUSION-REASONS: wrong publication type
rayyan-314004868	Ethical Principles Do Not Support Mandatory Preanesthesia Pregnancy Screening Tests: A Narrative Review	Jackson S, Hunter J, Van Norman GA.	RAYYAN-INCLUSION: {"Coder 1"=>"Excluded", "Coder 2"=>"Excluded"} | RAYYAN-EXCLUSION-REASONS: wrong outcome
rayyan-314004869	Understanding Experiences of Diabetes Distress: A Systematic Review and Thematic Synthesis	Morales-Brown LA, Perez Algorta G, Salifu Y.	RAYYAN-INCLUSION: {"Coder 1"=>"Excluded", "Coder 2"=>"Excluded"} | RAYYAN-EXCLUSION-REASONS: wrong population
rayyan-314004870	Prospects for Augmenting Team Interactions with Real-Time Coordination-Based Measures in Human-Autonomy Teams	Wiltshire TJ, van Eijndhoven K, Halgas E, Gevers JMP.	RAYYAN-INCLUSION: {"Coder 1"=>"Excluded", "Coder 2"=>"Excluded"} | RAYYAN-EXCLUSION-REASONS: wrong population
rayyan-314004871	Effectiveness of Transtheoretical Model-Based Motivational Interviewing on Glycemic Control Among Adults With Type 2 Diabetes: A Systematic Review and Meta-Analysis of Randomized Control Trials	Wang L, Li J, Zhang M, Chan MMK, Ho MH.	RAYYAN-INCLUSION: {"Coder 1"=>"Excluded", "Coder 2"=>"Excluded"} | RAYYAN-EXCLUSION-REASONS: wrong population
rayyan-314004872	Perspectives on vulnerability from the narratives of older migrants	Kainradl AC.	RAYYAN-INCLUSION: {"Coder 1"=>"Excluded", "Coder 2"=>"Excluded"} | RAYYAN-EXCLUSION-REASONS: wrong population
rayyan-314004873	Adopting a complex systems approach to functional ageing: bridging the gap between gerontological theory and empirical research	Kok AAL, Huisman M, Giltay EJ, Lunansky G.	RAYYAN-INCLUSION: {"Coder 1"=>"Excluded", "Coder 2"=>"Excluded"} | RAYYAN-EXCLUSION-REASONS: wrong outcome
rayyan-314004874	Motivation, movement, and vitality: Self-determination theory and its organismic perspective on physical activity as part of human flourishing	Ryan RM.	RAYYAN-INCLUSION: {"Coder 1"=>"Excluded", "Coder 2"=>"Excluded"} | RAYYAN-EXCLUSION-REASONS: wrong population
rayyan-314004875	Ethics, maternal-fetal interventions, and the technological imperative	Carter BS, Cummings CL.	RAYYAN-INCLUSION: {"Coder 1"=>"Excluded", "Coder 2"=>"Excluded"} | RAYYAN-EXCLUSION-REASONS: wrong population
rayyan-314004876	Navigating the ethical landscape of parenteral nutrition: Balancing care and moral principles	Tabone T, Ellul P, Azzopardi N, Agius E.	RAYYAN-INCLUSION: {"Coder 1"=>"Excluded", "Coder 2"=>"Excluded"} | RAYYAN-EXCLUSION-REASONS: wrong outcome
rayyan-314004877	Digital Health Interventions for Informal Family Caregivers of People With First-Episode Psychosis: Systematic Review on User Experience and Effectiveness	Münchenberg PS, Yessimova D, Panteli D, Kurth T.	RAYYAN-INCLUSION: {"Coder 1"=>"Excluded", "Coder 2"=>"Excluded"} | RAYYAN-EXCLUSION-REASONS: wrong population
rayyan-314004878	The Impact of Parental Involvement in the Prevention and Management of Obesity in Children: A Systematic Review and Meta-Analysis of Randomized Controlled Trials	Aleid AM, Sabi NM, Alharbi GS, Alharthi AA, Alshuqayfi SM, Alnefiae NS, Ismail GM, Allhybi AK, Al...	RAYYAN-INCLUSION: {"Coder 1"=>"Excluded", "Coder 2"=>"Excluded"} | RAYYAN-EXCLUSION-REASONS: wrong population
rayyan-314004879	Ethics of Preanesthesia Mandatory Laboratory Testing	Hunter J, Jackson SH, Van Norman GA.	RAYYAN-INCLUSION: {"Coder 1"=>"Excluded", "Coder 2"=>"Excluded"} | RAYYAN-EXCLUSION-REASONS: wrong outcome,wrong population
rayyan-314004880	Effect of resistance circuit training on comprehensive health indicators in older adults: a systematic review and meta-analysis	Hu C, Xia Y, Zeng D, Ye M, Mei T.	RAYYAN-INCLUSION: {"Coder 1"=>"Excluded", "Coder 2"=>"Excluded"} | RAYYAN-EXCLUSION-REASONS: wrong outcome
rayyan-314004881	Strength-based capacity-building interventions to promote adolescents' mental health: A systematic review and meta-analysis	Fu C, Chien WT, Zhang Y, Lam KK.	RAYYAN-INCLUSION: {"Coder 1"=>"Excluded", "Coder 2"=>"Excluded"} | RAYYAN-EXCLUSION-REASONS: wrong outcome
rayyan-314004882	Adapted physical activity interventions and motivational levers: What benefits for type 2 diabetics? A systematic review	Maudet-Coulomb É, Martin-Krumm C, Tarquinio C, Mino JC.	RAYYAN-INCLUSION: {"Coder 1"=>"Excluded", "Coder 2"=>"Excluded"} | RAYYAN-EXCLUSION-REASONS: wrong population
rayyan-314004883	Factors Associated With Quality of Life Among Posttreatment Cancer Survivors in Korea: A Meta-analysis	Kim SH, Choe YH, Choi J, Park JY, Yi E.	RAYYAN-INCLUSION: {"Coder 1"=>"Excluded", "Coder 2"=>"Excluded"} | RAYYAN-EXCLUSION-REASONS: wrong population
rayyan-314004884	Ethical and moral principles for oncology healthcare workers: A brief report from a Bioethics consortium emphasizing on need for education	Baliga MS, Marakala V, Madathil LP, George T, D'souza RF, Palatty PL.	RAYYAN-INCLUSION: {"Coder 1"=>"Excluded", "Coder 2"=>"Excluded"} | RAYYAN-EXCLUSION-REASONS: wrong population
rayyan-314004885	Ethical Issues in Memory Modification Technology: A Scoping Review	Yang J.	RAYYAN-INCLUSION: {"Coder 1"=>"Excluded", "Coder 2"=>"Excluded"} | RAYYAN-EXCLUSION-REASONS: wrong population
rayyan-314004886	A Clinician's Guide to Ethical Challenges in Discharge Planning: Proportionality, Risk, and Justice	Bao GC, Katz S, Mukherjee D, Gabbay E.	RAYYAN-INCLUSION: {"Coder 1"=>"Excluded", "Coder 2"=>"Excluded"} | RAYYAN-EXCLUSION-REASONS: wrong publication type
rayyan-314004887	Advance Care Planning in Palliative Care in Asia: Barriers and Implications	Lee YJ, Kim SH, Yoo SH, Kim AS, Lin CP, Fhea, Sup, Sup, Martina D, Mori M, Suh SY.	RAYYAN-INCLUSION: {"Coder 1"=>"Excluded", "Coder 2"=>"Excluded"} | RAYYAN-EXCLUSION-REASONS: wrong outcome
rayyan-314004888	Educational interventions for improving nursing shift handovers: A systematic review	Choi JY, Byun M, Kim EJ.	RAYYAN-INCLUSION: {"Coder 1"=>"Excluded", "Coder 2"=>"Excluded"} | RAYYAN-EXCLUSION-REASONS: wrong population
rayyan-314004889	Impact of robotic total hip and knee arthroplasty on resident and fellow training in orthopedic surgery	Khan ST, Jevnikar BE, Emara AK, Delaney PG, Elmenawi KA, Surace PA, Piuzzi NS, Deren M.	RAYYAN-INCLUSION: {"Coder 1"=>"Excluded", "Coder 2"=>"Excluded"} | RAYYAN-EXCLUSION-REASONS: wrong population
rayyan-314004890	Influence of patients' preoperative expectations on postoperative outcomes after total knee or hip arthroplasty: a systematic review	Mooiweer Y, Roling L, Vugrin M, Ansmann L, Stevens M, Seeber GH.	RAYYAN-INCLUSION: {"Coder 1"=>"Excluded", "Coder 2"=>"Excluded"} | RAYYAN-EXCLUSION-REASONS: wrong population
rayyan-314004891	Self-management interventions to improve health outcomes in youth living with congenital heart disease: A Systematic Review and Narrative Synthesis	Loor-Torres RJ, Mateo Chavez MB, Boehmer K, Suarez Pardo L, Connolly HM, Egbe AC, Passalacqua K, ...	RAYYAN-INCLUSION: {"Coder 1"=>"Excluded", "Coder 2"=>"Excluded"} | RAYYAN-EXCLUSION-REASONS: wrong population
rayyan-314004892	Is there sufficient evidence for the association between executive dysfunction and academic performance in adolescents with major depressive disorder?: a systematic review	Urbańska-Grosz J, Walkiewicz M, Sitek EJ.	RAYYAN-INCLUSION: {"Coder 1"=>"Excluded", "Coder 2"=>"Excluded"} | RAYYAN-EXCLUSION-REASONS: wrong population
rayyan-314004893	Preserving medical ethics in the era of artificial intelligence: Challenges and opportunities in neonatology	Arora T, Muhammad-Kamal H, Beam K.	RAYYAN-INCLUSION: {"Coder 1"=>"Excluded", "Coder 2"=>"Excluded"} | RAYYAN-EXCLUSION-REASONS: wrong outcome
rayyan-314004894	Effectiveness of psychological intervention in improving adolescents' oral health: A systematic review and meta-analysis	He IL, Liu P, Wong MCM, Chu CH, Lo ECM.	RAYYAN-INCLUSION: {"Coder 1"=>"Excluded", "Coder 2"=>"Excluded"} | RAYYAN-EXCLUSION-REASONS: wrong population
rayyan-314004895	Motivational interviewing intervention for the management of hypertension: a meta-analysis	Xu J, Gu X, Gu J, Zhao L, Li M, Hong C.	RAYYAN-INCLUSION: {"Coder 1"=>"Excluded", "Coder 2"=>"Excluded"} | RAYYAN-EXCLUSION-REASONS: wrong population
rayyan-314004896	[Against the mental stress-Resilient work in surgery]	Thielmann B, Meyer F, Böckelmann I.	RAYYAN-INCLUSION: {"Coder 1"=>"Excluded", "Coder 2"=>"Excluded"} | RAYYAN-EXCLUSION-REASONS: wrong population
rayyan-314004897	Policing of youth in the hospital	Hoops K, Hall E, Ramdath C, Lopez C.	RAYYAN-INCLUSION: {"Coder 1"=>"Excluded", "Coder 2"=>"Excluded"} | RAYYAN-EXCLUSION-REASONS: wrong outcome
rayyan-314004898	Motivation, psychological needs and physical activity in older adults: a qualitative review	Palombi T, Chirico A, Cazzolli B, Zacchilli M, Alessandri G, Filosa L, Borghi A, Fini C, Antoniuc...	RAYYAN-INCLUSION: {"Coder 1"=>"Excluded", "Coder 2"=>"Excluded"} | RAYYAN-EXCLUSION-REASONS: wrong publication type
rayyan-314004899	Systematic review of digital health interventions to support self-management of low back pain in the workplace	Chen M, Sparkes V, Sheeran L.	RAYYAN-INCLUSION: {"Coder 1"=>"Excluded", "Coder 2"=>"Excluded"} | RAYYAN-EXCLUSION-REASONS: wrong population
rayyan-314004900	Sleep disturbance associated with the menopause	Maki PM, Panay N, Simon JA.	RAYYAN-INCLUSION: {"Coder 1"=>"Excluded", "Coder 2"=>"Excluded"} | RAYYAN-EXCLUSION-REASONS: wrong outcome
rayyan-314004901	Transgender and Gender non-Conforming Mental Health Training and Knowledge for High School Staff: A Scoping Review	Bastian MJS, Rohlik LN.	RAYYAN-INCLUSION: {"Coder 1"=>"Excluded", "Coder 2"=>"Excluded"} | RAYYAN-EXCLUSION-REASONS: wrong outcome
rayyan-314004902	A scoping review to explore the health, social and economic outcomes of home automation for people with disability	Cleland J, Hutchinson C, Williams PAH, Manuel K, Laver K.	RAYYAN-INCLUSION: {"Coder 1"=>"Excluded", "Coder 2"=>"Excluded"} | RAYYAN-EXCLUSION-REASONS: wrong outcome
rayyan-314004903	Comparing interventions for early psychosis: a systematic review and component network meta-analysis	Williams R, Ostinelli EG, Agorinya J, Minichino A, De Crescenzo F, Maughan D, Puntis S, Cliffe C,...	RAYYAN-INCLUSION: {"Coder 1"=>"Excluded", "Coder 2"=>"Excluded"} | RAYYAN-EXCLUSION-REASONS: wrong outcome
rayyan-314004904	Traversing Shifting Sands-the Challenges of Caring for Someone With Alzheimer's Disease and the Impact on Care Partners: Social Media Content Analysis	Frederiksen KS, Hahn-Pedersen J, Crawford R, Morrison R, Jeppesen R, Doward L, Weidner W.	RAYYAN-INCLUSION: {"Coder 1"=>"Excluded", "Coder 2"=>"Excluded"} | RAYYAN-EXCLUSION-REASONS: wrong outcome
rayyan-314004905	Self-management strategies for people with epilepsy: An overview of reviews	Goh SL, Harding KE, Lewis AK, Taylor NF, Carney PW.	RAYYAN-INCLUSION: {"Coder 1"=>"Excluded", "Coder 2"=>"Excluded"} | RAYYAN-EXCLUSION-REASONS: wrong outcome
rayyan-314004906	Robot-assisted feeding: A systematic review and future prospects	Liu F, Li Z, Hu M.	RAYYAN-INCLUSION: {"Coder 1"=>"Excluded", "Coder 2"=>"Excluded"} | RAYYAN-EXCLUSION-REASONS: wrong outcome
rayyan-314004907	Artificial intelligence: revolutionizing robotic surgery: review	Iftikhar M, Saqib M, Zareen M, Mumtaz H.	RAYYAN-INCLUSION: {"Coder 1"=>"Excluded", "Coder 2"=>"Excluded"} | RAYYAN-EXCLUSION-REASONS: wrong outcome
rayyan-314004908	Revive and Refuse: Capacity, Autonomy, and Refusal of Care After Opioid Overdose	Marshall KD, Derse AR, Weiner SG, Joseph JW.	RAYYAN-INCLUSION: {"Coder 1"=>"Excluded", "Coder 2"=>"Excluded"} | RAYYAN-EXCLUSION-REASONS: wrong outcome
rayyan-314004909	The social-cognitive clinician: On the implications of social cognitive theory for psychotherapy and assessment	Scott WD, Cervone D, Ebiringah OU.	RAYYAN-INCLUSION: {"Coder 1"=>"Excluded", "Coder 2"=>"Excluded"} | RAYYAN-EXCLUSION-REASONS: wrong publication type
rayyan-314004910	Identification of Prodromal Parkinson Disease: We May Be Able to But Should We?	Rees RN, Noyce AJ, Schrag AE.	RAYYAN-INCLUSION: {"Coder 1"=>"Excluded", "Coder 2"=>"Excluded"} | RAYYAN-EXCLUSION-REASONS: wrong population
rayyan-314004911	Autonomous Mobile Inspection Robots in Deep Underground Mining-The Current State of the Art and Future Perspectives	Konieczna-Fuławka M, Koval A, Nikolakopoulos G, Fumagalli M, Santas Moreu L, Vigara-Puche V, Müll...	RAYYAN-INCLUSION: {"Coder 1"=>"Excluded", "Coder 2"=>"Excluded"} | RAYYAN-EXCLUSION-REASONS: wrong outcome
rayyan-314004912	Efficient integration of personal factors into the international classification of functioning, disability, and health (ICF): the importance of emotional and motivational aspects in goal pursuit	Tsuda A, Manalo E, Miyai I, Noda T.	RAYYAN-INCLUSION: {"Coder 1"=>"Excluded", "Coder 2"=>"Excluded"} | RAYYAN-EXCLUSION-REASONS: wrong outcome
rayyan-314004913	When Black and White Turns Gray: Navigating the Ethical Challenges of Implementing Shared Infant Feeding Decisions for Persons Living with Human Immunodeficiency Virus in the United States	Nightingale KJ, Lowenthal ED, Gross MS.	RAYYAN-INCLUSION: {"Coder 1"=>"Excluded", "Coder 2"=>"Excluded"} | RAYYAN-EXCLUSION-REASONS: wrong outcome
rayyan-314004914	Return-to-employment for working-aged adults after burn injury: A mixed methods scoping review	Katsu A, Mackenzie L, Elliott JM, Mackey M, Tyack Z.	RAYYAN-INCLUSION: {"Coder 1"=>"Excluded", "Coder 2"=>"Excluded"} | RAYYAN-EXCLUSION-REASONS: wrong population
rayyan-314004915	Evaluation of navigation and robotic systems for percutaneous image-guided interventions: A novel metric for advanced imaging and artificial intelligence integration	Cornelis FH, Filippiadis DK, Wiggermann P, Solomon SB, Madoff DC, Milot L, Bodard S.	RAYYAN-INCLUSION: {"Coder 1"=>"Excluded", "Coder 2"=>"Excluded"} | RAYYAN-EXCLUSION-REASONS: wrong outcome
rayyan-314004916	Womb to rent: the ethical and legal implications of surrogacy in Ireland	O'Keeffe R.	RAYYAN-INCLUSION: {"Coder 1"=>"Excluded", "Coder 2"=>"Excluded"} | RAYYAN-EXCLUSION-REASONS: wrong population
rayyan-314004917	Navigating autonomy and decision-making capacity: Legal and ethical considerations in Medical Assistance in Dying for individuals with mental disorders in Portugal	Gouveia A.	RAYYAN-INCLUSION: {"Coder 1"=>"Excluded", "Coder 2"=>"Excluded"} | RAYYAN-EXCLUSION-REASONS: wrong outcome
rayyan-314004918	Syncytial Assembly Lines: Consequences of Multinucleate Cellular Compartments for Fungal Protein Synthesis	Mayer A, McLaughlin G, Gladfelter A, Glass NL, Mela A, Roper M.	RAYYAN-INCLUSION: {"Coder 1"=>"Excluded", "Coder 2"=>"Excluded"} | RAYYAN-EXCLUSION-REASONS: wrong outcome
rayyan-314004919	Moral Dilemmas Regarding Physical Restraints in Intensive Care Units: Understanding Autonomy, Beneficence, Non-Maleficence and Justice in the Use of Physical Restraints	Zhou J, Qin Q, Chen S, Zhang H.	RAYYAN-INCLUSION: {"Coder 1"=>"Excluded", "Coder 2"=>"Excluded"} | RAYYAN-EXCLUSION-REASONS: wrong outcome
rayyan-314004920	[Complex geriatric rehabilitation therapy]	Heimrich KG, Lemhöfer C, Prell T.	RAYYAN-INCLUSION: {"Coder 1"=>"Excluded", "Coder 2"=>"Excluded"} | RAYYAN-EXCLUSION-REASONS: wrong publication type
rayyan-314004921	Ethics of artificial intelligence in dermatology	Chen M, Zhou AE, Jain N, Gronbeck C, Feng H, Grant-Kels JM.	RAYYAN-INCLUSION: {"Coder 1"=>"Excluded", "Coder 2"=>"Excluded"} | RAYYAN-EXCLUSION-REASONS: wrong outcome
rayyan-314004922	Integrating Compassion and Collaboration into the Care of Intensive Care Unit Survivors: A Modest Proposal	MacDonald J, Mastalerz N, Wells A, Jackson JC.	RAYYAN-INCLUSION: {"Coder 1"=>"Excluded", "Coder 2"=>"Excluded"} | RAYYAN-EXCLUSION-REASONS: wrong population
rayyan-314004923	Topical Anticholinergics in the Management of Focal Hyperhidrosis in Adults and Children. A Narrative Review	Morgado-Carrasco D, de Lucas R.	RAYYAN-INCLUSION: {"Coder 1"=>"Excluded", "Coder 2"=>"Excluded"} | RAYYAN-EXCLUSION-REASONS: wrong population
rayyan-314004924	Healthy and Happy? An Ethical Investigation of Emotion Recognition and Regulation Technologies (ERR) within Ambient Assisted Living (AAL)	Hartmann KV, Rubeis G, Primc N.	RAYYAN-INCLUSION: {"Coder 1"=>"Excluded", "Coder 2"=>"Excluded"} | RAYYAN-EXCLUSION-REASONS: wrong outcome
rayyan-314004925	The impact of school-based cooking classes on vegetable intake, cooking skills and food literacy of children aged 4-12 years: A systematic review of the evidence 2001-2021	Vaughan KL, Cade JE, Hetherington MM, Webster J, Evans CEL.	RAYYAN-INCLUSION: {"Coder 1"=>"Excluded", "Coder 2"=>"Excluded"} | RAYYAN-EXCLUSION-REASONS: wrong outcome
rayyan-314004926	Measurement tools used to assess individual health assets among refugee populations: a scoping review	Ewunie TM, Hayen A, Dawson A.	RAYYAN-INCLUSION: {"Coder 1"=>"Excluded", "Coder 2"=>"Excluded"} | RAYYAN-EXCLUSION-REASONS: wrong population
rayyan-314004927	Evidence for motivational interviewing in educational settings among medical schools: a scoping review	Lei LYC, Chew KS, Chai CS, Chen YY.	RAYYAN-INCLUSION: {"Coder 1"=>"Excluded", "Coder 2"=>"Excluded"} | RAYYAN-EXCLUSION-REASONS: wrong population
rayyan-314004928	Sex differences in children and adolescents with attention-deficit/hyperactivity disorder: a literature review	Dimitri D, Delia G, Cavallo F, Varini M, Fioretto F.	RAYYAN-INCLUSION: {"Coder 1"=>"Excluded", "Coder 2"=>"Excluded"} | RAYYAN-EXCLUSION-REASONS: wrong population
rayyan-314004929	Reproductive psychiatric advance directives: promoting autonomy for perinatal people with serious mental illness diagnoses	Dossett EC, Castañeda-Cudney SL, Nguyen MT, Olgun M, Wang J, Myrick KJ, Hallmark L, Saks ER.	RAYYAN-INCLUSION: {"Coder 1"=>"Excluded", "Coder 2"=>"Excluded"} | RAYYAN-EXCLUSION-REASONS: wrong outcome
rayyan-314004930	A Critical Review of Breastfeeding Instruments Derived From Self-Determination Theory	Barta K.	RAYYAN-INCLUSION: {"Coder 1"=>"Excluded", "Coder 2"=>"Excluded"} | RAYYAN-EXCLUSION-REASONS: wrong population
rayyan-314004931	The Nocebo Effect: A Bias in Clinical Practice-An Ethical Approach	Răducan-Florea IV, Leaşu FG, Dinu EA, Rogozea LM.	RAYYAN-INCLUSION: {"Coder 1"=>"Excluded", "Coder 2"=>"Excluded"} | RAYYAN-EXCLUSION-REASONS: wrong publication type
rayyan-314004932	Building Resilience and Competence in Bachelor Nursing Students: A Narrative Review Based on Social Cognitive Theory	Wille E, Opheim HMS, Princeton DM, Kisa S, Hjerpaasen KJ.	RAYYAN-INCLUSION: {"Coder 1"=>"Excluded", "Coder 2"=>"Excluded"} | RAYYAN-EXCLUSION-REASONS: wrong population
rayyan-314004933	The effectiveness of laughter-based interventions on psychological, physiological and educational outcomes in nursing students: A systematic review and meta-analysis	Erbay Dalli Ö, Pehli̇van S.	RAYYAN-INCLUSION: {"Coder 1"=>"Excluded", "Coder 2"=>"Excluded"} | RAYYAN-EXCLUSION-REASONS: wrong population
rayyan-314004934	The effect of Orem self-care model on the improvement of symptoms and quality of life in patients with diabetes: A scoping review	Jandaghian Bidgoli M, Jamalnia S, Pashmforosh M, Shaterian N, Darabiyan P, Rafi A.	RAYYAN-INCLUSION: {"Coder 1"=>"Excluded", "Coder 2"=>"Excluded"} | RAYYAN-EXCLUSION-REASONS: wrong population
rayyan-314004935	Psychosocial interventions for childhood cancer survivors: Systematic review and meta-analysis of randomized control trials	Arpaci T, Altay N.	RAYYAN-INCLUSION: {"Coder 1"=>"Excluded", "Coder 2"=>"Excluded"} | RAYYAN-EXCLUSION-REASONS: wrong population
rayyan-314004936	Early detection of self-breast examination using smartphone breast application	Indah N, Nilawati Usman A, Sanusi Baso Y, Syarif S, Ahmad M, Agus Mumang A.	RAYYAN-INCLUSION: {"Coder 1"=>"Excluded", "Coder 2"=>"Excluded"} | RAYYAN-EXCLUSION-REASONS: wrong population
rayyan-314004937	Ethical and Practical Considerations in Implementing Population-Based Reproductive Genetic Carrier Screening	Van Steijvoort E, Borry P.	RAYYAN-INCLUSION: {"Coder 1"=>"Excluded", "Coder 2"=>"Excluded"} | RAYYAN-EXCLUSION-REASONS: wrong outcome
rayyan-314004938	Generalized anxiety disorder: Do apps help people affected cope with their condition? IQWiG Reports – Commission No. HT22-02	Stürzlinger H, Druml M, Emprechtinger R, Gruböck A, Pentz R, Pfabigan D, Laschkolnig A, Soede I, ...	RAYYAN-INCLUSION: {"Coder 1"=>"Excluded", "Coder 2"=>"Excluded"} | RAYYAN-EXCLUSION-REASONS: wrong publication type
rayyan-314004939	The role of the ethics expert in Spanish legislation on euthanasia and mental health	Ramos-Pozón S.	RAYYAN-INCLUSION: {"Coder 1"=>"Excluded", "Coder 2"=>"Excluded"} | RAYYAN-EXCLUSION-REASONS: wrong outcome
rayyan-314004940	Spatial Orientation Assessment in the Elderly: A Comprehensive Review of Current Tests	Tragantzopoulou P, Giannouli V.	RAYYAN-INCLUSION: {"Coder 1"=>"Excluded", "Coder 2"=>"Excluded"} | RAYYAN-EXCLUSION-REASONS: wrong population
rayyan-314004941	Parental involvement and student creativity: a three-level meta-analysis	Fan H, Feng Y, Zhang Y.	RAYYAN-INCLUSION: {"Coder 1"=>"Excluded", "Coder 2"=>"Excluded"} | RAYYAN-EXCLUSION-REASONS: wrong population
rayyan-314004942	Ethical considerations in shoulder arthroplasty in patients who are obese	Lachance AD, Steika R, Chessa F, Lutton J, Choi JY.	RAYYAN-INCLUSION: {"Coder 1"=>"Excluded", "Coder 2"=>"Excluded"} | RAYYAN-EXCLUSION-REASONS: wrong population
rayyan-314004943	Unplanned hospital readmission of older adults having undergone digestive surgery	Puygrenier P, Al Taweel B, Herrero A, Gaillard M.	RAYYAN-INCLUSION: {"Coder 1"=>"Excluded", "Coder 2"=>"Excluded"} | RAYYAN-EXCLUSION-REASONS: wrong population
rayyan-314004944	Implications of the Law on Reproductive and Sexual Health	Hennessey C, McLaren H, Chor J.	RAYYAN-INCLUSION: {"Coder 1"=>"Excluded", "Coder 2"=>"Excluded"} | RAYYAN-EXCLUSION-REASONS: wrong outcome
rayyan-314004945	Nutrition care for the adult post-intestinal transplant patient	Dowhan L, Moccia L, Fujiki M.	RAYYAN-INCLUSION: {"Coder 1"=>"Excluded", "Coder 2"=>"Excluded"} | RAYYAN-EXCLUSION-REASONS: wrong population
rayyan-314004946	[Pain reprocessing therapy - rethinking pain : A new psychotherapeutic approach for the treatment of chronic pain]	Kallweit A, Schubiner H.	RAYYAN-INCLUSION: {"Coder 1"=>"Excluded", "Coder 2"=>"Excluded"} | RAYYAN-EXCLUSION-REASONS: wrong population
rayyan-314004947	Effectiveness of Internet-Based Telehealth Programs in Patients With Hip or Knee Osteoarthritis: Systematic Review and Meta-Analysis	Wang HN, Luo P, Liu S, Liu Y, Zhang X, Li J.	RAYYAN-INCLUSION: {"Coder 1"=>"Excluded", "Coder 2"=>"Excluded"} | RAYYAN-EXCLUSION-REASONS: wrong population
rayyan-314004948	Neuropsychological assessment for epileptic disease: From theory to practice	Zhang L, Pan X, Yu Q.	RAYYAN-INCLUSION: {"Coder 1"=>"Excluded", "Coder 2"=>"Excluded"} | RAYYAN-EXCLUSION-REASONS: wrong outcome
rayyan-314004949	Bane or boon regarding urbanicity and psychotic spectrum disorders: a scoping review of current evidence	Chew QH, Sim K.	RAYYAN-INCLUSION: {"Coder 1"=>"Excluded", "Coder 2"=>"Excluded"} | RAYYAN-EXCLUSION-REASONS: wrong outcome
rayyan-314004950	Understanding the barriers and facilitators that impact physical activity levels in children and adolescents with Congenital Heart Disease (CHD): a rapid review	Venna A, d'Udekem Y, Figueiredo S.	RAYYAN-INCLUSION: {"Coder 1"=>"Excluded", "Coder 2"=>"Excluded"} | RAYYAN-EXCLUSION-REASONS: wrong population
rayyan-314004951	Outcomes of Children's Cooking Programs: A Systematic Review of Intervention Studies	van der Horst K, Smith S, Blom A, Catalano L, Costa AIA, Haddad J, Cunningham-Sabo L.	RAYYAN-INCLUSION: {"Coder 1"=>"Excluded", "Coder 2"=>"Excluded"} | RAYYAN-EXCLUSION-REASONS: wrong population
rayyan-314004952	Psychological Interventions and Those With Elements of Positive Psychology for Child and Youth Mental Health During the COVID-19 Pandemic: Literature Review, Lessons Learned, and Areas for Future Knowledge Dissemination	Lyzwinski L, Zwicker JD, Mcdonald S, Tough S.	RAYYAN-INCLUSION: {"Coder 1"=>"Excluded", "Coder 2"=>"Excluded"} | RAYYAN-EXCLUSION-REASONS: wrong population
rayyan-314004953	Effects of Prenatal Breastfeeding Education on Breastfeeding Duration Beyond 12 Weeks: A Systematic Review	Oggero MK, Rozmus CL, LoBiondo-Wood G.	RAYYAN-INCLUSION: {"Coder 1"=>"Excluded", "Coder 2"=>"Excluded"} | RAYYAN-EXCLUSION-REASONS: wrong population
rayyan-314004954	Parental Involvement in Programs to Prevent Child Sexual Abuse: A Systematic Review of Four Decades of Research	Rudolph JI, van Berkel SR, Zimmer-Gembeck MJ, Walsh K, Straker D, Campbell T.	RAYYAN-INCLUSION: {"Coder 1"=>"Excluded", "Coder 2"=>"Excluded"} | RAYYAN-EXCLUSION-REASONS: wrong population
rayyan-314004955	The experience sampling methodology in psychosis risk states: A systematic review	Bogudzińska B, Jaworski A, Zajdel A, Skrzypek K, Misiak B.	RAYYAN-INCLUSION: {"Coder 1"=>"Excluded", "Coder 2"=>"Excluded"} | RAYYAN-EXCLUSION-REASONS: wrong outcome
rayyan-314004956	Social cognition correlates of self-management behaviors in patients with familial hypercholesterolemia (FH): A meta-analytic review	Majeed R, Hamilton K, Watts GF, Hagger MS.	RAYYAN-INCLUSION: {"Coder 1"=>"Excluded", "Coder 2"=>"Excluded"} | RAYYAN-EXCLUSION-REASONS: wrong population
rayyan-314004957	Perioperative Care of the Patient with Directives Limiting Life-Sustaining Treatments	Cushman T, Hays E, Nagengast AK.	RAYYAN-INCLUSION: {"Coder 1"=>"Excluded", "Coder 2"=>"Excluded"} | RAYYAN-EXCLUSION-REASONS: wrong population
rayyan-314004958	Effectiveness of Co-Creation for Chronic Disease Management: A Systematic Review and Meta-Analysis of Randomized Controlled Trials	Huang X, Hou Y, Sun M, Nan J, Zou X, Fu S, Jiang Y.	RAYYAN-INCLUSION: {"Coder 1"=>"Excluded", "Coder 2"=>"Excluded"} | RAYYAN-EXCLUSION-REASONS: wrong population
rayyan-314004959	The Role of Spirituality and Religiosity in the Maintenance and Recovery of Psychosis: A Systematic Review	Westhead M, Georgiades A.	RAYYAN-INCLUSION: {"Coder 1"=>"Excluded", "Coder 2"=>"Excluded"} | RAYYAN-EXCLUSION-REASONS: wrong outcome
rayyan-314004960	Mental imagery for addressing mechanisms underlying motor impairments in children with attention deficit hyperactivity disorder (ADHD)	Ron Baum A, Franklin E, Leitner Y, Abraham A.	RAYYAN-INCLUSION: {"Coder 1"=>"Excluded", "Coder 2"=>"Excluded"} | RAYYAN-EXCLUSION-REASONS: wrong population
rayyan-314004961	Emotion Regulation Flexibility in Adolescents: A Systematic Review from Conceptualization to Methodology	Haag AC, Bagrodia R, Bonanno GA.	RAYYAN-INCLUSION: {"Coder 1"=>"Excluded", "Coder 2"=>"Excluded"} | RAYYAN-EXCLUSION-REASONS: wrong population
rayyan-314004962	Navigating Life Post-emergency Laparotomy: A Narrative Review on Quality-of-Life Outcomes	Hatewar A, Mahakalkar C, Kshirsagar S, Dixit S, Reddy S.	RAYYAN-INCLUSION: {"Coder 1"=>"Excluded", "Coder 2"=>"Excluded"} | RAYYAN-EXCLUSION-REASONS: wrong population
rayyan-314004963	The Prevalence of Advance Directives and Its Moderators Among Community People, Acutely and Chronically Ill Patients: A Systematic Review and Meta-Analysis	Valenti D, Bortolotti G, Moro F, Cardini S, Cavagna S, Tartaglione M, Allegri D, Moggia F, Semera...	RAYYAN-INCLUSION: {"Coder 1"=>"Excluded", "Coder 2"=>"Excluded"} | RAYYAN-EXCLUSION-REASONS: wrong outcome
rayyan-314004964	Impact of Physical Activity on Autonomy and Quality of Life in Individuals with Down Syndrome: A Systematic Review	Muñoz-Llerena A, Ladrón-de-Guevara L, Medina-Rebollo D, Alcaraz-Rodríguez V.	RAYYAN-INCLUSION: {"Coder 1"=>"Excluded", "Coder 2"=>"Excluded"} | RAYYAN-EXCLUSION-REASONS: wrong population
rayyan-314004965	Patient-reported outcomes in neuro-oncology	Scheepens JCC, Taphoorn MJB, Koekkoek JAF.	RAYYAN-INCLUSION: {"Coder 1"=>"Excluded", "Coder 2"=>"Excluded"} | RAYYAN-EXCLUSION-REASONS: wrong publication type
rayyan-314004966	Effectiveness of acceptance and commitment therapy in people with type 2 diabetes mellitus: A systematic review and meta-analysis	Wang M, Liu Q, Zhu Z, Guo X, Hu X, Cheng L.	RAYYAN-INCLUSION: {"Coder 1"=>"Excluded", "Coder 2"=>"Excluded"} | RAYYAN-EXCLUSION-REASONS: wrong population
rayyan-314004967	Coercive Measures in Psychiatry Can Hardly Be Justified in Principle Any Longer-Ethico-Legal Requirements Versus Empirical Research Data and Conceptual Issues	Richter D.	RAYYAN-INCLUSION: {"Coder 1"=>"Excluded", "Coder 2"=>"Excluded"} | RAYYAN-EXCLUSION-REASONS: wrong outcome
rayyan-314004968	A Systematic Review on Nurse-Physician Collaboration and Its Relationship With Nursing Workforce Outcomes: Implications for Nursing Administration	Labrague LJ.	RAYYAN-INCLUSION: {"Coder 1"=>"Excluded", "Coder 2"=>"Excluded"} | RAYYAN-EXCLUSION-REASONS: wrong population
rayyan-314004969	Patient's last wish: organ donation after euthanasia. What conditions should be met to fulfill it?	Marinelli S, De Paola L, Montanari Vergallo G.	RAYYAN-INCLUSION: {"Coder 1"=>"Excluded", "Coder 2"=>"Excluded"} | RAYYAN-EXCLUSION-REASONS: wrong publication type
rayyan-314004970	Geriatric Assessment and Management, Prehabilitation and Rehabilitation for Older Aldults with Non-Colorectal Digestive Cancers	Aregui A, Estrada J, Lefèvre M, Carteaux-Taieb A, Beraud-Chaulet G, Hammel P, Fossey-Diaz V, Apar...	RAYYAN-INCLUSION: {"Coder 1"=>"Excluded", "Coder 2"=>"Excluded"} | RAYYAN-EXCLUSION-REASONS: wrong population
rayyan-314004971	Beyond autonomy: unpacking self-regulated and self-directed learning through the lens of learner agency- a scoping review	Gupta N, Ali K, Jiang D, Fink T, Du X.	RAYYAN-INCLUSION: {"Coder 1"=>"Excluded", "Coder 2"=>"Excluded"} | RAYYAN-EXCLUSION-REASONS: wrong outcome
rayyan-314004972	What motivates critical care nurses to stay in their job? - Structural aspects for empowering intrinsic motivation in permissive professional contexts: A scoping review	Teutsch D, Frick E, Kubitza J.	RAYYAN-INCLUSION: {"Coder 1"=>"Excluded", "Coder 2"=>"Excluded"} | RAYYAN-EXCLUSION-REASONS: wrong population
rayyan-314004973	Informed consent in genetic and genomic studies in Sub-Saharan Africa: a systematic review of bioethical issues	Li Y, Bowen DJ, Yu JH.	RAYYAN-INCLUSION: {"Coder 1"=>"Excluded", "Coder 2"=>"Excluded"} | RAYYAN-EXCLUSION-REASONS: wrong outcome
rayyan-314004974	Subacute thyroiditis in pregnancy: a narrative review	Kaykhaei MA, Heidari Z.	RAYYAN-INCLUSION: {"Coder 1"=>"Excluded", "Coder 2"=>"Excluded"} | RAYYAN-EXCLUSION-REASONS: wrong population
rayyan-314004975	AI in therapeutic and assistive exoskeletons and exosuits: Influences on performance and autonomy	van der Kooij H, van Asseldonk EHF, Sartori M, Basla C, Esser A, Riener R.	RAYYAN-INCLUSION: {"Coder 1"=>"Excluded", "Coder 2"=>"Excluded"} | RAYYAN-EXCLUSION-REASONS: wrong population
rayyan-314004976	Socioeconomic and Demographic Variables Are Lacking in Meniscectomy Randomized Controlled Trials: A Systematic Review	Kurapatti M, Wong L, Yu HN, Mejia MR, Yendluri A, Namiri NK, Bienstock D, Megafu M, Kelly JD 4th,...	RAYYAN-INCLUSION: {"Coder 1"=>"Excluded", "Coder 2"=>"Excluded"} | RAYYAN-EXCLUSION-REASONS: wrong outcome
rayyan-314004977	The Fragility of Statistical Findings in Cervical Disc Arthroplasty: a Systematic Review of Randomized Controlled Trials	Megafu EC, Megafu MN, Nguyen JT, Du Jour EP, Bronson WH, Lin JD, Hecht AC, Parisien RL.	RAYYAN-INCLUSION: {"Coder 1"=>"Excluded", "Coder 2"=>"Excluded"} | RAYYAN-EXCLUSION-REASONS: wrong outcome
rayyan-314004978	The Social Prescription: Dispensing Wellness Beyond the Medication	Stang V, Srivastava S.	RAYYAN-INCLUSION: {"Coder 1"=>"Excluded", "Coder 2"=>"Excluded"} | RAYYAN-EXCLUSION-REASONS: wrong outcome
rayyan-314004979	Complete Intraureteral Stents Decrease Urinary Symptoms Compared with Conventional Ureteral Stents: A Systematic Review and Meta-Analysis	Hinojosa-Gonzalez DE, Saffati G, Kronstedt S, Link RE, Mayer WA.	RAYYAN-INCLUSION: {"Coder 1"=>"Excluded", "Coder 2"=>"Excluded"} | RAYYAN-EXCLUSION-REASONS: wrong population
rayyan-314004980	Barriers and facilitators of public transport use among people with disabilities: a scoping review	Mwaka CR, Best KL, Cunningham C, Gagnon M, Routhier F.	RAYYAN-INCLUSION: {"Coder 1"=>"Excluded", "Coder 2"=>"Excluded"} | RAYYAN-EXCLUSION-REASONS: wrong outcome
rayyan-314004981	The association between experiences of racism and mental health on children and young people in the UK: rapid scoping review	Ghezae FT, Zungu Z, John A, Abdinasir K, Bhui K, Adebiyi A, Creswell C.	RAYYAN-INCLUSION: {"Coder 1"=>"Excluded", "Coder 2"=>"Excluded"} | RAYYAN-EXCLUSION-REASONS: wrong population
rayyan-314004982	The Impact of Interdisciplinary Team-Based Care on the Care and Outcomes of Chronically Ill Patients: A Systematic Review	Kongkar R, Ruksakulpiwat S, Phianhasin L, Benjasirisan C, Niyomyart A, Ahmed BH, Puwarawuttipanit...	RAYYAN-INCLUSION: {"Coder 1"=>"Excluded", "Coder 2"=>"Excluded"} | RAYYAN-EXCLUSION-REASONS: wrong population
rayyan-314004983	Preparedness for caregiving among informal caregivers of people with dementia: A scoping review	Zimami S, Darwish H.	RAYYAN-INCLUSION: {"Coder 1"=>"Excluded", "Coder 2"=>"Excluded"} | RAYYAN-EXCLUSION-REASONS: wrong outcome
rayyan-314004984	The effect of AAC training programs on professionals' knowledge, skills and self-efficacy in AAC: a scoping review	Flores C, Dada S.	RAYYAN-INCLUSION: {"Coder 1"=>"Excluded", "Coder 2"=>"Excluded"} | RAYYAN-EXCLUSION-REASONS: wrong outcome
rayyan-314004985	[Assisted suicide-The legal perspective]	Henking T.	RAYYAN-INCLUSION: {"Coder 1"=>"Excluded", "Coder 2"=>"Excluded"} | RAYYAN-EXCLUSION-REASONS: wrong publication type
rayyan-314004986	Active recall strategies associated with academic achievement in young adults: A systematic review	Xu J, Wu A, Filip C, Patel Z, Bernstein SR, Tanveer R, Syed H, Kotroczo T.	RAYYAN-INCLUSION: {"Coder 1"=>"Excluded", "Coder 2"=>"Excluded"} | RAYYAN-EXCLUSION-REASONS: wrong population
rayyan-314004987	The Usefulness of Nursing Theory in Guiding Nursing Practice in China: A Systematic Review	Ren Y, Tovera Salvador J.	RAYYAN-INCLUSION: {"Coder 1"=>"Excluded", "Coder 2"=>"Excluded"} | RAYYAN-EXCLUSION-REASONS: wrong population
rayyan-314004988	Neural bases of social deficits in ADHD: A systematic review. Does the Theory of Mind matter?	Novak L, Malinakova K, Trnka R, Mikoska P, Sverak T, Kiiski H, Tavel P, van Dijk JP.	RAYYAN-INCLUSION: {"Coder 1"=>"Excluded", "Coder 2"=>"Excluded"} | RAYYAN-EXCLUSION-REASONS: wrong outcome
rayyan-314004989	Building Partnerships to Improve Health Outcomes: Pediatric Patient and Family Engagement in Nephrology Practice	House TR, Helm K, Wightman A.	RAYYAN-INCLUSION: {"Coder 1"=>"Excluded", "Coder 2"=>"Excluded"} | RAYYAN-EXCLUSION-REASONS: wrong population
rayyan-314004990	Supporting patient autonomy through respectful labor and childbirth healthcare services	Tully KP, Molina RL, Quist-Nelson J, Wangerien L, Harris K, Weiseth AL, Edmonds JK.	RAYYAN-INCLUSION: {"Coder 1"=>"Excluded", "Coder 2"=>"Excluded"} | RAYYAN-EXCLUSION-REASONS: wrong outcome
rayyan-314004991	Review of assistive devices for the prevention of pressure ulcers: an engineering perspective	Mansouri M, Krishnan G, McDonagh DC, Zallek CM, Hsiao-Wecksler ET.	RAYYAN-INCLUSION: {"Coder 1"=>"Excluded", "Coder 2"=>"Excluded"} | RAYYAN-EXCLUSION-REASONS: wrong population
rayyan-314004992	Effectiveness of Technology-Delivered Psychosocial Interventions for Family Caregivers of Patients With Dementia: A Systematic Review, Meta-Analysis and Meta-Regression	Cheng JY, Nurul SBMS, Cheng LJ, He HG.	RAYYAN-INCLUSION: {"Coder 1"=>"Excluded", "Coder 2"=>"Excluded"} | RAYYAN-EXCLUSION-REASONS: wrong population
rayyan-314004993	Effects of telehealth interventions for adolescent sexual health: A systematic review and meta-analysis of randomized controlled studies	Saragih ID, Imanuel Tonapa S, Porta CM, Lee BO.	RAYYAN-INCLUSION: {"Coder 1"=>"Excluded", "Coder 2"=>"Excluded"} | RAYYAN-EXCLUSION-REASONS: wrong population
rayyan-314004994	Constructing a dual-path motivation-regulation model of elderly sport consumption: a psychological perspective on behavioral drivers	Zhou C, Xu Z, Shi X, Liu H, Chen Y.	RAYYAN-INCLUSION: {"Coder 1"=>"Excluded", "Coder 2"=>"Excluded"} | RAYYAN-EXCLUSION-REASONS: wrong publication type
rayyan-314004995	The ménage à trois of healthcare: the actors in after-AI era under patient consent	Saccà R, Turrini R, Ausania F, Turrina S, De Leo D.	RAYYAN-INCLUSION: {"Coder 1"=>"Excluded", "Coder 2"=>"Excluded"} | RAYYAN-EXCLUSION-REASONS: wrong outcome
rayyan-314004996	The impact of coaching practices on player outcomes in rugby union: A systematic review	Malkin M, Morgan P, Yan J, Eather N.	RAYYAN-INCLUSION: {"Coder 1"=>"Excluded", "Coder 2"=>"Excluded"} | RAYYAN-EXCLUSION-REASONS: wrong population
rayyan-314004997	A viewpoint on stress generation methodology	Harrison TJ, Klein DN, Shih JH.	RAYYAN-INCLUSION: {"Coder 1"=>"Excluded", "Coder 2"=>"Excluded"} | RAYYAN-EXCLUSION-REASONS: wrong publication type
rayyan-314004998	Is the capacity to consent different from the capacity to refuse treatments and procedures in adolescence?	Martins GH, Eler K, Albuquerque A, Nunes R.	RAYYAN-INCLUSION: {"Coder 1"=>"Excluded", "Coder 2"=>"Excluded"} | RAYYAN-EXCLUSION-REASONS: wrong population
rayyan-314004999	Sexual consent in adolescence. Influence of the consumption of «new pornography» on decision-making	Barrios Miras E, Esquerda Areste M.	RAYYAN-INCLUSION: {"Coder 1"=>"Excluded", "Coder 2"=>"Excluded"} | RAYYAN-EXCLUSION-REASONS: wrong population
rayyan-314005000	Coercive measures in disability and mental health care services: Mechanical restraints from a bioethical and legal perspective in Spain	Ramos-Pozón S, Román-Maestre B, Blánquez B.	RAYYAN-INCLUSION: {"Coder 1"=>"Excluded", "Coder 2"=>"Excluded"} | RAYYAN-EXCLUSION-REASONS: wrong outcome
rayyan-314005001	Ethical challenges in the treatment of psychotic pregnancy denial	John R, Tudose G, Kuo C, Arth G, Wong S.	RAYYAN-INCLUSION: {"Coder 1"=>"Excluded", "Coder 2"=>"Excluded"} | RAYYAN-EXCLUSION-REASONS: wrong outcome
rayyan-314005002	Effectiveness of remotely delivered motivational conversations on health outcomes in patients living with musculoskeletal conditions: A systematic review and meta-analysis	MacKean A, Godfrey E, Jones GD, Kedroff L, Sparks L, Jones GL.	RAYYAN-INCLUSION: {"Coder 1"=>"Excluded", "Coder 2"=>"Excluded"} | RAYYAN-EXCLUSION-REASONS: wrong population
rayyan-314005003	Re-discover student engagement from the perspective of definition and influencing factors	Wang Q.	RAYYAN-INCLUSION: {"Coder 1"=>"Excluded", "Coder 2"=>"Excluded"} | RAYYAN-EXCLUSION-REASONS: wrong outcome
rayyan-314005004	Physical therapist-delivered motivational interviewing and health-related behaviour change: A systematic review and meta-analysis	Wintle E, Taylor NF, Harding K, O'Halloran P, Peiris CL.	RAYYAN-INCLUSION: {"Coder 1"=>"Excluded", "Coder 2"=>"Excluded"} | RAYYAN-EXCLUSION-REASONS: wrong outcome
rayyan-314005005	A Hybrid Concept Analysis of Frailty Among Older Adults Living in the Community	Fan X, Li Y, Xu L, Li C, Song R.	RAYYAN-INCLUSION: {"Coder 1"=>"Excluded", "Coder 2"=>"Excluded"} | RAYYAN-EXCLUSION-REASONS: wrong outcome
rayyan-314005006	Effectiveness of Digital Health Interventions for Chronic Obstructive Pulmonary Disease: Systematic Review and Meta-Analysis	Zhuang M, Hassan II, W Ahmad WMA, Abdul Kadir A, Liu X, Li F, Gao Y, Guan Y, Song S.	RAYYAN-INCLUSION: {"Coder 1"=>"Excluded", "Coder 2"=>"Excluded"} | RAYYAN-EXCLUSION-REASONS: wrong population
rayyan-314005007	Ethical implications related to processing of personal data and artificial intelligence in humanitarian crises: a scoping review	Kreutzer T, Orbinski J, Appel L, An A, Marston J, Boone E, Vinck P.	RAYYAN-INCLUSION: {"Coder 1"=>"Excluded", "Coder 2"=>"Excluded"} | RAYYAN-EXCLUSION-REASONS: wrong outcome
rayyan-314005008	[Suicide prevention and assisted suicide - incompatible?]	Lindner R.	RAYYAN-INCLUSION: {"Coder 1"=>"Excluded", "Coder 2"=>"Excluded"} | RAYYAN-EXCLUSION-REASONS: wrong publication type
rayyan-314005009	[Treatment of psychological and behavioral symptoms in dementia with Lewy bodies and Parkinson's disease dementia: Review of the literature and consensus using the Delphi method]	Blanc F, Brangier A, Mouton A, Magnan N, Rabiant K, Auxire P, Schorr B, Roche J, Soto M, Delrieu J.	RAYYAN-INCLUSION: {"Coder 1"=>"Excluded", "Coder 2"=>"Excluded"} | RAYYAN-EXCLUSION-REASONS: wrong outcome
rayyan-314005010	Ethical Considerations in Pediatric Surgery	Sarin YK, Banerjee C.	RAYYAN-INCLUSION: {"Coder 1"=>"Excluded", "Coder 2"=>"Excluded"} | RAYYAN-EXCLUSION-REASONS: wrong population
rayyan-314005011	Effectiveness of technology-based psychosocial interventions on diabetes distress and health-relevant outcomes among type 2 diabetes mellitus: A systematic review and meta-analysis	Yap JM, Tantono N, Wu VX, Klainin-Yobas P.	RAYYAN-INCLUSION: {"Coder 1"=>"Excluded", "Coder 2"=>"Excluded"} | RAYYAN-EXCLUSION-REASONS: wrong population
rayyan-314005012	The Central Role of Learning in Preventing Foot Complications in Persons With Diabetes: A Scoping Review	Björk K, Andersson S, Hellstrand Tang U, Eriksson H.	RAYYAN-INCLUSION: {"Coder 1"=>"Excluded", "Coder 2"=>"Excluded"} | RAYYAN-EXCLUSION-REASONS: wrong outcome,wrong population
rayyan-314005013	Medication adherence in rheumatoid arthritis: implications for cardiovascular disease risk and strategies to address in U.S. veterans	Smith ID, England BR, Pagidipati NJ, Bosworth H.	RAYYAN-INCLUSION: {"Coder 1"=>"Excluded", "Coder 2"=>"Excluded"} | RAYYAN-EXCLUSION-REASONS: wrong publication type
rayyan-314005014	The role (and limits) of developmental neuroscience in determining adolescents' autonomy rights: The case for reproductive and voting rights	Maslowsky J, Buss E, Wray-Lake L.	RAYYAN-INCLUSION: {"Coder 1"=>"Excluded", "Coder 2"=>"Excluded"} | RAYYAN-EXCLUSION-REASONS: wrong publication type
rayyan-314005015	Education about deprescribing for pre-licensed and licensed healthcare professionals: A scoping review	Chow BJ, Yuzwenko AM, Dennett L, Sadowski CA.	RAYYAN-INCLUSION: {"Coder 1"=>"Excluded", "Coder 2"=>"Excluded"} | RAYYAN-EXCLUSION-REASONS: wrong population
rayyan-314005016	What is the Current Knowledge and Experience on Preventive Pathway for Healthy Ageing in Italy? A Scoping Review	Masini A, Pighini I, Conti A, Isabella A, Cherasco N, Panella M.	RAYYAN-INCLUSION: {"Coder 1"=>"Excluded", "Coder 2"=>"Excluded"} | RAYYAN-EXCLUSION-REASONS: wrong outcome
rayyan-314005017	Factors Related to Current Level of Knowledge and Skills of Psychological First Aid Among Health Care Providers for Africa and the Global South: A Systematic Review	Adewunmi OA, Fujiwara T, Nawa N, Khin YP, Lawal EA.	RAYYAN-INCLUSION: {"Coder 1"=>"Excluded", "Coder 2"=>"Excluded"} | RAYYAN-EXCLUSION-REASONS: wrong population
rayyan-314005018	Resilience resources for mental health among people living with HIV: a mixed-method systematic review	Chepkemoi S, Nyikavaranda P, Semrau M, Archer G, Pantelic M.	RAYYAN-INCLUSION: {"Coder 1"=>"Excluded", "Coder 2"=>"Excluded"} | RAYYAN-EXCLUSION-REASONS: wrong population
rayyan-314005019	Effectiveness of Grief Camps in Supporting Bereaved Individuals: A Systematic Review	Chi J, Krysinska K, Andriessen K.	RAYYAN-INCLUSION: {"Coder 1"=>"Excluded", "Coder 2"=>"Excluded"} | RAYYAN-EXCLUSION-REASONS: wrong population
rayyan-314005020	[Discontinuation of psychotropic medication: a critical review of the evidence]	van Haaren PCF, van Gaalen JM, Kupka RW, Penninx BWJH, Ruhé HG, Schellekens AFA, Veldman SE, Veli...	RAYYAN-INCLUSION: {"Coder 1"=>"Excluded", "Coder 2"=>"Excluded"} | RAYYAN-EXCLUSION-REASONS: wrong outcome
rayyan-314005023	Multistakeholder Perspectives on the Determinants of Family Fundamental Movement Skills Practice: A Qualitative Systematic Review	Flynn RJ, Pringle A, Roscoe CMP.	RAYYAN-INCLUSION: {"Coder 1"=>"Excluded", "Coder 2"=>"Excluded"} | RAYYAN-EXCLUSION-REASONS: wrong population
rayyan-314005024	Self-determination theory interventions in self-care of cardiovascular disease: A systematic review	Saeedian Y, Agarwal A, Jansons P, Fuller-Tyszkiewicz M, Maddison R.	RAYYAN-INCLUSION: {"Coder 1"=>"Excluded", "Coder 2"=>"Excluded"} | RAYYAN-EXCLUSION-REASONS: wrong population
rayyan-314005025	Exploring Human-AI Dynamics in Enhancing Workplace Health and Safety: A Narrative Review	Fiegler-Rudol J, Lau K, Mroczek A, Kasperczyk J.	RAYYAN-INCLUSION: {"Coder 1"=>"Excluded", "Coder 2"=>"Excluded"} | RAYYAN-EXCLUSION-REASONS: wrong outcome
rayyan-314005026	Illuminating the hidden cost: A systematic review of cognitive late effects regarding cancer-related fatigue in treated paediatric brain tumors	Vethe Hernes I, Jansdatter A, Nordsteien A, Haraldsen Normann M.	RAYYAN-INCLUSION: {"Coder 1"=>"Excluded", "Coder 2"=>"Excluded"} | RAYYAN-EXCLUSION-REASONS: wrong population
rayyan-314005027	Mapping review of register-based cohort studies of bipolar disorder	Tennant M, Porter R, Beaglehole B.	RAYYAN-INCLUSION: {"Coder 1"=>"Excluded", "Coder 2"=>"Excluded"} | RAYYAN-EXCLUSION-REASONS: wrong outcome
rayyan-314005028	Dermatologic manifestations of zoonotic diseases transmitted by dogs: "Spot" could give you spots	Klein PA, Parisi R, Daniel JM, Rogers RS 3rd.	RAYYAN-INCLUSION: {"Coder 1"=>"Excluded", "Coder 2"=>"Excluded"} | RAYYAN-EXCLUSION-REASONS: wrong population
rayyan-314005029	Implication of Social Rejection in Cognitive Bias Modification Interpretation Training in Adolescents With Eating Disorders	Kim YR, Lee S, Cho YS.	RAYYAN-INCLUSION: {"Coder 1"=>"Excluded", "Coder 2"=>"Excluded"} | RAYYAN-EXCLUSION-REASONS: wrong population
rayyan-314005030	Characteristics of interventions for siblings of children and youth with disabilities and chronic conditions: a scoping review	Al-Hakeem H, Mallory KD, El-Sabbagh J, Barton W, Kiriakidis A, Hooper M, Scratch SE.	RAYYAN-INCLUSION: {"Coder 1"=>"Excluded", "Coder 2"=>"Excluded"} | RAYYAN-EXCLUSION-REASONS: wrong population
rayyan-314005031	The Effects of Commercial Conversational Agents on Older Adults' Mental Health: A Scoping Review	Teo JZT, Yoong SQ, Chan YX, Jiang Y.	RAYYAN-INCLUSION: {"Coder 1"=>"Excluded", "Coder 2"=>"Excluded"} | RAYYAN-EXCLUSION-REASONS: wrong population
rayyan-314005032	Occupational therapy in the management of haemophilia patients: A scoping review	Seoane-Martín ME, Cuesta-Barriuso R, Rodríguez-Martínez MC.	RAYYAN-INCLUSION: {"Coder 1"=>"Excluded", "Coder 2"=>"Excluded"} | RAYYAN-EXCLUSION-REASONS: wrong population
rayyan-314005033	Soft Materials and Devices Enabling Sensorimotor Functions in Soft Robots	Su J, He K, Li Y, Tu J, Chen X.	RAYYAN-INCLUSION: {"Coder 1"=>"Excluded", "Coder 2"=>"Excluded"} | RAYYAN-EXCLUSION-REASONS: wrong outcome
rayyan-314005034	The meaning of respect and dignity for intensive care unit patients: A meta-synthesis of qualitative research	Sun X, Zhang G, Yu Z, Li K, Fan L.	RAYYAN-INCLUSION: {"Coder 1"=>"Excluded", "Coder 2"=>"Excluded"} | RAYYAN-EXCLUSION-REASONS: wrong population
rayyan-314005035	Parents' Sharenting Behaviours: A Systematic Review of Motivations, Attitudes, Perceptions, and Impression Management Perspectives	Motevalli S, Razak RA, Bailey RP, Madihie AB, Mehdinezhadnouri K, Pan Y.	RAYYAN-INCLUSION: {"Coder 1"=>"Excluded", "Coder 2"=>"Excluded"} | RAYYAN-EXCLUSION-REASONS: wrong population
rayyan-314005036	Physical Activity and Executive Functioning in Children and Adolescents with Congenital Heart Defects: A Scoping Review	Clifton A, Kirk-Sanchez N, Cipriano G Jr, Moore JG, Cahalin LP.	RAYYAN-INCLUSION: {"Coder 1"=>"Excluded", "Coder 2"=>"Excluded"} | RAYYAN-EXCLUSION-REASONS: wrong population
rayyan-314005037	The Use of Ascorbic Acid in Adjunctive Treatment for Schizophrenia-Current State of Knowledge	Piłat P, Nikel K, Smolarczyk J, Piegza M.	RAYYAN-INCLUSION: {"Coder 1"=>"Excluded", "Coder 2"=>"Excluded"} | RAYYAN-EXCLUSION-REASONS: wrong outcome
rayyan-314005038	Social media interventions to improve well-being	Skeggs A, Orben A.	RAYYAN-INCLUSION: {"Coder 1"=>"Excluded", "Coder 2"=>"Excluded"} | RAYYAN-EXCLUSION-REASONS: wrong population
rayyan-314005039	Mental Health Nurses' Enforcement of Involuntary Care in Inpatient Settings: A Meta-Ethnography	Molloy L, Beckett P, Chidarikire S, Cutler N, Isobel S, Murphy G, Zugai J.	RAYYAN-INCLUSION: {"Coder 1"=>"Excluded", "Coder 2"=>"Excluded"} | RAYYAN-EXCLUSION-REASONS: wrong population
rayyan-314005040	Carrier screening and pregnancy	Peterlin B, Peterlin A.	RAYYAN-INCLUSION: {"Coder 1"=>"Excluded", "Coder 2"=>"Excluded"} | RAYYAN-EXCLUSION-REASONS: wrong population
rayyan-314005041	Ethics for the labor and delivery unit	Mann DG, Sutton CD.	RAYYAN-INCLUSION: {"Coder 1"=>"Excluded", "Coder 2"=>"Excluded"} | RAYYAN-EXCLUSION-REASONS: wrong population
rayyan-314005042	The Gender Disparity in Operative Opportunities for Trainee Surgeons: A Review	Xu S, McAlpine H, Drummond KJ.	RAYYAN-INCLUSION: {"Coder 1"=>"Excluded", "Coder 2"=>"Excluded"} | RAYYAN-EXCLUSION-REASONS: wrong population
rayyan-314005043	Effective preexposure prophylaxis in young women and girls, a key population for HIV prevention	Rousseau E, Bennin F, Bekker LG.	RAYYAN-INCLUSION: {"Coder 1"=>"Excluded", "Coder 2"=>"Excluded"} | RAYYAN-EXCLUSION-REASONS: wrong population
rayyan-314005044	Artificial intelligence in interventional radiology: Current concepts and future trends	Lesaunier A, Khlaut J, Dancette C, Tselikas L, Bonnet B, Boeken T.	RAYYAN-INCLUSION: {"Coder 1"=>"Excluded", "Coder 2"=>"Excluded"} | RAYYAN-EXCLUSION-REASONS: wrong outcome
rayyan-314005045	Ethical principles across countries: does 'ethical' mean the same everywhere?	Kaczmarek A, Żok A, Baum E.	RAYYAN-INCLUSION: {"Coder 1"=>"Excluded", "Coder 2"=>"Excluded"} | RAYYAN-EXCLUSION-REASONS: wrong outcome
rayyan-314005046	Cultivating Vital Conditions For Perinatal Well-Being And A Sustained Commitment To Reproductive Justice	Stuebe A, Creegan A, Knox-Kazimierczuk F, Smith MC, Wade S, Tully K.	RAYYAN-INCLUSION: {"Coder 1"=>"Excluded", "Coder 2"=>"Excluded"} | RAYYAN-EXCLUSION-REASONS: wrong outcome
rayyan-314005047	Attention-deficit/hyperactivity disorder (ADHD) in adults: a multilayered approach to a serious disorder of inattention to the future	Palmini A.	RAYYAN-INCLUSION: {"Coder 1"=>"Excluded", "Coder 2"=>"Excluded"} | RAYYAN-EXCLUSION-REASONS: wrong outcome
rayyan-314005048	Me, myself, and I: A systematic review of cystic fibrosis and self-concept	Harrigan M, Jessup M, Bennett K, Mulrennan S.	RAYYAN-INCLUSION: {"Coder 1"=>"Excluded", "Coder 2"=>"Excluded"} | RAYYAN-EXCLUSION-REASONS: wrong population
rayyan-314005049	Womb for debate: the complexities of early-age hysterectomies	Alzamora MC, Valentine LN, Billow MR.	RAYYAN-INCLUSION: {"Coder 1"=>"Excluded", "Coder 2"=>"Excluded"} | RAYYAN-EXCLUSION-REASONS: wrong outcome
rayyan-314005050	Digital technologies in genetic counseling: Recommendations for a morally sound integration	van Lingen MN, Giesbertz NAA, Jongsma KR.	RAYYAN-INCLUSION: {"Coder 1"=>"Excluded", "Coder 2"=>"Excluded"} | RAYYAN-EXCLUSION-REASONS: wrong outcome
rayyan-314005051	The role of advocacy in sustaining male contraceptive research and development	Vahdat HL, Nickels LM, Shane K, Serfaty D, Sitruk-Ware R.	RAYYAN-INCLUSION: {"Coder 1"=>"Excluded", "Coder 2"=>"Excluded"} | RAYYAN-EXCLUSION-REASONS: wrong population
rayyan-314005052	Applying self-determination theory to stem medical schools' clinical teacher sustainability crisis	Hirsh DA, Crampton PES, Osman NY.	RAYYAN-INCLUSION: {"Coder 1"=>"Excluded", "Coder 2"=>"Excluded"} | RAYYAN-EXCLUSION-REASONS: wrong population
rayyan-314005053	An Ethical Framework for Allergy and Immunology	Buckey TM, Feldman SF, Apter AJ.	RAYYAN-INCLUSION: {"Coder 1"=>"Excluded", "Coder 2"=>"Excluded"} | RAYYAN-EXCLUSION-REASONS: wrong outcome
rayyan-314005054	An ethics analysis of antipsychotic dose reduction and discontinuation: Principles for supporting recovery from psychosis	Allott K, Pert A, Rattray A, Cooper RE, Winther Davy J, Grünwald L, Horowitz M, Moncrieff J, Rose... and TAPER International Research Consortium.	RAYYAN-INCLUSION: {"Coder 1"=>"Excluded", "Coder 2"=>"Excluded"} | RAYYAN-EXCLUSION-REASONS: wrong outcome
rayyan-314005055	Digital Interventions for Patients With Juvenile Idiopathic Arthritis: Systematic Review and Meta-Analysis	Ren Z, Chen Y, Li Y, Fan P, Liu Z, Shen B.	RAYYAN-INCLUSION: {"Coder 1"=>"Excluded", "Coder 2"=>"Excluded"} | RAYYAN-EXCLUSION-REASONS: wrong population
rayyan-314005056	Fetoscopic laser photocoagulation: a medically reasonable treatment option in the management of types II and III vasa previa	Javinani A, Oyelese Y, Chervenak FA, Grünebaum A, Chmait RH, Papanna R, Shamshirsaz AA.	RAYYAN-INCLUSION: {"Coder 1"=>"Excluded", "Coder 2"=>"Excluded"} | RAYYAN-EXCLUSION-REASONS: wrong population
rayyan-314005057	The learning outcomes of smoking cessation training in undergraduate nursing students: A systematic review	Zhang G, Zhou J, Luk TT, Lam VSF, Yao Z, Wang MP, Cheung YTD.	RAYYAN-INCLUSION: {"Coder 1"=>"Excluded", "Coder 2"=>"Excluded"} | RAYYAN-EXCLUSION-REASONS: wrong population
rayyan-314005058	Clinical Capacity Building Through Partnerships: Boots on the Ground in Global Neurosurgery	Lippa L, Cadieux M, Barthélemy EJ, Baticulon RE, Ghotme KA, Shlobin NA, Piquer J, Härtl R, Lafuen...	RAYYAN-INCLUSION: {"Coder 1"=>"Excluded", "Coder 2"=>"Excluded"} | RAYYAN-EXCLUSION-REASONS: wrong outcome
rayyan-314005059	Impact of depression on self-efficacy, illness perceptions and self-management among people with type 2 diabetes: A systematic review of longitudinal studies	Derese A, Gebreegzhiabhere Y, Medhin G, Sirgu S, Hanlon C.	RAYYAN-INCLUSION: {"Coder 1"=>"Excluded", "Coder 2"=>"Excluded"} | RAYYAN-EXCLUSION-REASONS: wrong population
rayyan-314005060	Safety outcome trials in four mainline medical journals 30 years apart: a narrative review and the need for the transparency of informed consents	Esatoglu SN, Ozdede A, Ozguler Y, Tascilar K, Yazici H.	RAYYAN-INCLUSION: {"Coder 1"=>"Excluded", "Coder 2"=>"Excluded"} | RAYYAN-EXCLUSION-REASONS: wrong outcome
rayyan-314005061	Psychosocial determinants of functional independence among older adults: A systematic review and meta-analysis	Goodarzi F, Khoshravesh S, Ayubi E, Bashirian S, Barati M.	RAYYAN-INCLUSION: {"Coder 1"=>"Excluded", "Coder 2"=>"Excluded"} | RAYYAN-EXCLUSION-REASONS: wrong outcome
rayyan-314005062	Implementing digital sexual and reproductive health tools: Challenges and recommendations post-Dobbs	Callegari LS, Mosley EA, Borrero S, Talabi MB, Kazmerski TM, Donley G, Krishnamurti T.	RAYYAN-INCLUSION: {"Coder 1"=>"Excluded", "Coder 2"=>"Excluded"} | RAYYAN-EXCLUSION-REASONS: wrong outcome
rayyan-314005063	Positive psychology and employee adaptive performance: systematic literature review	Tang G, Abu Bakar R, Omar S.	RAYYAN-INCLUSION: {"Coder 1"=>"Excluded", "Coder 2"=>"Excluded"} | RAYYAN-EXCLUSION-REASONS: wrong outcome
rayyan-314005064	Identifying social outcomes of importance for childhood cancer survivors: an e-Delphi study	Milner SH, Feltbower RG, Absolom KL, Glaser AW.	RAYYAN-INCLUSION: {"Coder 1"=>"Excluded", "Coder 2"=>"Excluded"} | RAYYAN-EXCLUSION-REASONS: wrong population
rayyan-314005065	Effectiveness of Psychosocial Interventions in Alcohol and Substance Use Disorders: A Meta-Analysis Study	Helvacı Çelik FG, Bayrak NG, Uzun S.	RAYYAN-INCLUSION: {"Coder 1"=>"Excluded", "Coder 2"=>"Excluded"} | RAYYAN-EXCLUSION-REASONS: wrong outcome
rayyan-314005066	How to influence and cultivate young adults' life purpose in the process of education: a systematic review of empirical studies	Zhu M, Zhang W, Jiang F.	RAYYAN-INCLUSION: {"Coder 1"=>"Excluded", "Coder 2"=>"Excluded"} | RAYYAN-EXCLUSION-REASONS: wrong outcome
rayyan-314005067	Explore the lived childbirth experiences, challenges following childbirth, and coping strategies of teenage mothers: A qualitative meta-synthesis	Tenaw LA, Ngai FW, Lam K.	RAYYAN-INCLUSION: {"Coder 1"=>"Excluded", "Coder 2"=>"Excluded"} | RAYYAN-EXCLUSION-REASONS: wrong outcome
rayyan-314005068	Effectiveness of Peer Support Programs for Severe Mental Illness: A Systematic Review and Meta-Analysis	Lee SN, Yu HJ.	RAYYAN-INCLUSION: {"Coder 1"=>"Excluded", "Coder 2"=>"Excluded"} | RAYYAN-EXCLUSION-REASONS: wrong outcome
rayyan-314005069	Examining Theoretical Frameworks and Antecedents of Health Apps and Wearables Use: A Scoping Review	Bao H, Lee EWJ.	RAYYAN-INCLUSION: {"Coder 1"=>"Excluded", "Coder 2"=>"Excluded"} | RAYYAN-EXCLUSION-REASONS: wrong outcome
rayyan-314005070	Speech-Language Pathology Preservice Preparation for Working in School-Age Literacy: International Perspectives	Stephenson CF, Serry TA, Snow PC.	RAYYAN-INCLUSION: {"Coder 1"=>"Excluded", "Coder 2"=>"Excluded"} | RAYYAN-EXCLUSION-REASONS: wrong publication type
rayyan-314005071	Mindful eating intervention for preventing obesity in youth: A narrative review of literature	Gutiérrez-Domingo T, Vivas S.	RAYYAN-INCLUSION: {"Coder 1"=>"Excluded", "Coder 2"=>"Excluded"} | RAYYAN-EXCLUSION-REASONS: wrong population
rayyan-314005072	Experiences of occupational engagement in young & middle-aged women post-stroke: a qualitative systematic review	Toh LKR, Križaj T.	RAYYAN-INCLUSION: {"Coder 1"=>"Excluded", "Coder 2"=>"Excluded"} | RAYYAN-EXCLUSION-REASONS: wrong population
rayyan-314005073	Exploring the perceptions of Chinese adults toward overweight and obesity: A systematic literature review	Wang-Chen Y, Yang H, Kellow NJ, Choi TST.	RAYYAN-INCLUSION: {"Coder 1"=>"Excluded", "Coder 2"=>"Excluded"} | RAYYAN-EXCLUSION-REASONS: wrong population
rayyan-314005074	Ethical Issues in Living Donor Kidney Transplantation: An Update from a Psychosocial Perspective	Martinelli V, Lumer ELL, Chiappedi M, Politi P, Gregorini M, Rampino T, Peri A, Pietrabissa A, Fu...	RAYYAN-INCLUSION: {"Coder 1"=>"Excluded", "Coder 2"=>"Excluded"} | RAYYAN-EXCLUSION-REASONS: wrong population
rayyan-314005075	[Advanced practice and cooperation protocols in psychiatry: complementarity or conflict?]	Heisler E, Thomassin D, Crouzet P.	RAYYAN-INCLUSION: {"Coder 1"=>"Excluded", "Coder 2"=>"Excluded"} | RAYYAN-EXCLUSION-REASONS: wrong publication type
rayyan-314005076	Menopause and aging in sub-Saharan Africa: a narrative review	Matina SS, Cohen E, Mokwena K, Mendenhall E.	RAYYAN-INCLUSION: {"Coder 1"=>"Excluded", "Coder 2"=>"Excluded"} | RAYYAN-EXCLUSION-REASONS: wrong population
rayyan-314005077	Physical activity identity as an axis of dual process motivation and self-regulation processes: Current evidence and future research directions	Rhodes RE, Rebar AL, Strachan S.	RAYYAN-INCLUSION: {"Coder 1"=>"Excluded", "Coder 2"=>"Excluded"} | RAYYAN-EXCLUSION-REASONS: wrong publication type
rayyan-314005078	The Effectiveness of Telehealth Self-Management Interventions to Improve the Health Outcomes of Adults Undergoing Haemodialysis: A Systematic Review and Meta-Analysis	Ng SX, Tang LK, Turunen H, Pikkarainen M, Dong Y, He HG.	RAYYAN-INCLUSION: {"Coder 1"=>"Excluded", "Coder 2"=>"Excluded"} | RAYYAN-EXCLUSION-REASONS: wrong population
rayyan-314005079	Psychological well-being and mental health risks in deaf and hard of hearing youth: a systematic review	Khalid U, Majeed N, Chovaz CJ, Choudhary FR, Munawa K.	RAYYAN-INCLUSION: {"Coder 1"=>"Excluded", "Coder 2"=>"Excluded"} | RAYYAN-EXCLUSION-REASONS: wrong population
rayyan-314005080	Support for decision-making guidance in England: a pragmatic review	Craigie J, Alley A, Cotrufo MT, Bach M, Rawles J, Clare ICH, Matravers M, Happé F.	RAYYAN-INCLUSION: {"Coder 1"=>"Excluded", "Coder 2"=>"Excluded"} | RAYYAN-EXCLUSION-REASONS: wrong publication type
rayyan-314005081	Active Visual Art Therapy in the General Hospital: Facts and Challenges from an Ethical Perspective	Martinelli V, Lumer ELL, Fusar Poli L, Chiappedi M, Politi P.	RAYYAN-INCLUSION: {"Coder 1"=>"Excluded", "Coder 2"=>"Excluded"} | RAYYAN-EXCLUSION-REASONS: wrong publication type
rayyan-314005082	[Request for assisted suicide in older people with depressive disorders : Expression of a mental disorder or free and independent structuring of the end of life?]	Christl J, Supprian T.	RAYYAN-INCLUSION: {"Coder 1"=>"Excluded", "Coder 2"=>"Excluded"} | RAYYAN-EXCLUSION-REASONS: wrong publication type
rayyan-314005083	Nursing and Midwifery's Impact on Health Policy Development: A Literature Review	Stewart D, Baird K, White J, Buchan J.	RAYYAN-INCLUSION: {"Coder 1"=>"Excluded", "Coder 2"=>"Excluded"} | RAYYAN-EXCLUSION-REASONS: wrong population
rayyan-314005084	Addressing Registered Nurse Retention and Attrition in Thailand Hospitals: An Integrative Review	Phakdeechanuan K, Kellett U, Henderson S, Corones-Watkins K, Saito A, Thiangchanya P.	RAYYAN-INCLUSION: {"Coder 1"=>"Excluded", "Coder 2"=>"Excluded"} | RAYYAN-EXCLUSION-REASONS: wrong population
rayyan-314005085	Nutrition support considerations in pediatric small bowel transplantation	Nucci AM, Crim K, King E, Ganoza AJ, Remaley L, Rudolph J.	RAYYAN-INCLUSION: {"Coder 1"=>"Excluded", "Coder 2"=>"Excluded"} | RAYYAN-EXCLUSION-REASONS: wrong population
rayyan-314005086	A Rescoping Investigation of Burnout vs Moral Injury in Urology and the Broader Health Care Field	Wang M, Ross E, Liaw A.	RAYYAN-INCLUSION: {"Coder 1"=>"Excluded", "Coder 2"=>"Excluded"} | RAYYAN-EXCLUSION-REASONS: wrong population
rayyan-314005087	Evaluation of the Ethical Controversies in Separation Surgery of Conjoined Twins: A Review of the Literature	Woo YT.	RAYYAN-INCLUSION: {"Coder 1"=>"Excluded", "Coder 2"=>"Excluded"} | RAYYAN-EXCLUSION-REASONS: wrong population
rayyan-314005088	Parental Homework Involvement and Students' Achievement: A Three-Level Meta-Analysis	Xu J, Guo S, Feng Y, Ma Y, Zhang Y, Núñez JC, Fan H.	RAYYAN-INCLUSION: {"Coder 1"=>"Excluded", "Coder 2"=>"Excluded"} | RAYYAN-EXCLUSION-REASONS: wrong population
rayyan-314005089	Transition from pediatric to adult nephropathic cystinosis care: the structure, challenges and lessons learned	Borsheim B, Vissing A, Ghossein C.	RAYYAN-INCLUSION: {"Coder 1"=>"Excluded", "Coder 2"=>"Excluded"} | RAYYAN-EXCLUSION-REASONS: wrong outcome
rayyan-314005090	AI and Ethics: A Systematic Review of the Ethical Considerations of Large Language Model Use in Surgery Research	Pressman SM, Borna S, Gomez-Cabello CA, Haider SA, Haider C, Forte AJ.	RAYYAN-INCLUSION: {"Coder 1"=>"Excluded", "Coder 2"=>"Excluded"} | RAYYAN-EXCLUSION-REASONS: wrong outcome
rayyan-314005091	Breastfeeding Support Provided by Lactation Consultants: A Systematic Review and Meta-Analysis	D'Hollander CJ, McCredie VA, Uleryk EM, Kucab M, Le RM, Hayosh O, Keown-Stoneman CDG, Birken CS, ...	RAYYAN-INCLUSION: {"Coder 1"=>"Excluded", "Coder 2"=>"Excluded"} | RAYYAN-EXCLUSION-REASONS: wrong outcome
rayyan-314005092	Bridging Minds and Machines: The Recent Advances of Brain-Computer Interfaces in Neurological and Neurosurgical Applications	Awuah WA, Ahluwalia A, Darko K, Sanker V, Tan JK, Tenkorang PO, Ben-Jaafar A, Ranganathan S, Ader...	RAYYAN-INCLUSION: {"Coder 1"=>"Excluded", "Coder 2"=>"Excluded"} | RAYYAN-EXCLUSION-REASONS: wrong outcome
rayyan-314005093	TENG-Boosted Smart Sports with Energy Autonomy and Digital Intelligence	Wang Y, Gao Z, Wu W, Xiong Y, Luo J, Sun Q, Mao Y, Wang ZL.	RAYYAN-INCLUSION: {"Coder 1"=>"Excluded", "Coder 2"=>"Excluded"} | RAYYAN-EXCLUSION-REASONS: wrong outcome
rayyan-314005094	Private Equity in Healthcare	White WM, Moolupuri A, Pak R.	RAYYAN-INCLUSION: {"Coder 1"=>"Excluded", "Coder 2"=>"Excluded"} | RAYYAN-EXCLUSION-REASONS: wrong outcome
rayyan-314005095	Ethical data acquisition for LLMs and AI algorithms in healthcare	Williams M, Karim W, Gelman J, Raza M.	RAYYAN-INCLUSION: {"Coder 1"=>"Excluded", "Coder 2"=>"Excluded"} | RAYYAN-EXCLUSION-REASONS: wrong publication type
rayyan-314005096	An Interdisciplinary Perspective on Interdependence With Suggestions for Aging Services Providers	Hancock CR, Newsham TMK, Quinlan MM, Tindall L.	RAYYAN-INCLUSION: {"Coder 1"=>"Excluded", "Coder 2"=>"Excluded"} | RAYYAN-EXCLUSION-REASONS: wrong publication type
rayyan-314005097	Treating pediatric aggressive behaviors and comorbid conditions	Stepanova E, Langfus JA, Blair RJ, Youngstrom EA, Findling RL.	RAYYAN-INCLUSION: {"Coder 1"=>"Excluded", "Coder 2"=>"Excluded"} | RAYYAN-EXCLUSION-REASONS: wrong population
rayyan-314005098	Advances in the study of apathy related to cerebral small vessel disease	Bu SH, Hu XZ, Su Z, Li LT.	RAYYAN-INCLUSION: {"Coder 1"=>"Excluded", "Coder 2"=>"Excluded"} | RAYYAN-EXCLUSION-REASONS: wrong population
rayyan-314005099	Love your body! An exploration of new empowerment discourse as related to body capital, and body image and eating concerns among women	Rodgers RF.	RAYYAN-INCLUSION: {"Coder 1"=>"Excluded", "Coder 2"=>"Excluded"} | RAYYAN-EXCLUSION-REASONS: wrong publication type
rayyan-314005100	A scoping review of integrated arts therapies and neuroscience research	Bokoch R, Hass-Cohen N, Espinoza A, O'Reilly T, Levi E.	RAYYAN-INCLUSION: {"Coder 1"=>"Excluded", "Coder 2"=>"Excluded"} | RAYYAN-EXCLUSION-REASONS: wrong outcome
rayyan-314005101	Bridging brain and blood: a prospective view on neuroimaging-exosome correlations in HIV-associated neurocognitive disorders	Luo H, Chen J, Liu J, Wang W, Hou C, Jiang X, Ma J, Xu F, Aili X, Zhou Z, Li H.	RAYYAN-INCLUSION: {"Coder 1"=>"Excluded", "Coder 2"=>"Excluded"} | RAYYAN-EXCLUSION-REASONS: wrong population
rayyan-314005102	An overview of major depression disorder: The endocannabinoid system as a potential target for therapy	Zarazúa-Guzmán S, Vicente-Martínez JG, Pinos-Rodríguez JM, Arevalo-Villalobos JI.	RAYYAN-INCLUSION: {"Coder 1"=>"Excluded", "Coder 2"=>"Excluded"} | RAYYAN-EXCLUSION-REASONS: wrong outcome
rayyan-314005103	Sensorimotor regulation of facial expression - An untouched frontier	Bress KS, Cascio CJ.	RAYYAN-INCLUSION: {"Coder 1"=>"Excluded", "Coder 2"=>"Excluded"} | RAYYAN-EXCLUSION-REASONS: wrong publication type
rayyan-314005104	Renal Rehabilitation: Present and Future Perspectives	Kohzuki M.	RAYYAN-INCLUSION: {"Coder 1"=>"Excluded", "Coder 2"=>"Excluded"} | RAYYAN-EXCLUSION-REASONS: wrong outcome
rayyan-314005105	Health promotion theory-based educational interventions for improving oral health in children and adolescents: a systematic review and meta-analysis	Nazari A, Hajihashemi M, Safavi SR, Ataei R, Hosseinnia M.	RAYYAN-INCLUSION: {"Coder 1"=>"Excluded", "Coder 2"=>"Excluded"} | RAYYAN-EXCLUSION-REASONS: wrong population
rayyan-314005106	Effectiveness of Interventions Based on Social Cognitive Theory in Patients With Cardiovascular Disease: A Systematic Review and Meta-Analysis	Liu M, Xiong X, Xiao D, Chen H, Liu S.	RAYYAN-INCLUSION: {"Coder 1"=>"Excluded", "Coder 2"=>"Excluded"} | RAYYAN-EXCLUSION-REASONS: wrong population
rayyan-314005107	Sex differences in schizophrenia: symptomatology, treatment efficacy and adverse effects	Moniem I, Kafetzopoulos V.	RAYYAN-INCLUSION: {"Coder 1"=>"Excluded", "Coder 2"=>"Excluded"} | RAYYAN-EXCLUSION-REASONS: wrong outcome
rayyan-314005108	Comparative analysis of third-generation antipsychotics in first-episode schizophrenia: efficacy, safety, and cognitive impacts. A narrative review	Ricci V, Sarni A, Martinotti G, Maina G.	RAYYAN-INCLUSION: {"Coder 1"=>"Excluded", "Coder 2"=>"Excluded"} | RAYYAN-EXCLUSION-REASONS: wrong outcome
rayyan-314005109	Face processing in ADHD: A review of the N170 event-related potential	Roberts BRT, Trossman R.	RAYYAN-INCLUSION: {"Coder 1"=>"Excluded", "Coder 2"=>"Excluded"} | RAYYAN-EXCLUSION-REASONS: wrong outcome
rayyan-314005110	Sudden Vision Loss: A Diagnostic Approach	Fraser JA, Son M, Vinokurtseva A.	RAYYAN-INCLUSION: {"Coder 1"=>"Excluded", "Coder 2"=>"Excluded"} | RAYYAN-EXCLUSION-REASONS: wrong outcome
rayyan-314005111	Survivorship Post-Retroperitoneal Lymph Node Dissection for Metastatic Testicular Cancer: A Systematic Review	Calpin GG, O'Sullivan NJ, Hehir C, Thomas AZ, Casey RG.	RAYYAN-INCLUSION: {"Coder 1"=>"Excluded", "Coder 2"=>"Excluded"} | RAYYAN-EXCLUSION-REASONS: wrong population
rayyan-314005112	Resilience of nursing students: A concept analysis study	Park S, Choi MY.	RAYYAN-INCLUSION: {"Coder 1"=>"Excluded", "Coder 2"=>"Excluded"} | RAYYAN-EXCLUSION-REASONS: wrong population
rayyan-314005113	Reducing the risk of HIV/AIDS transmission using intervention mapping: a systematic review	Chen J, Liu W, Chen J, Ma C.	RAYYAN-INCLUSION: {"Coder 1"=>"Excluded", "Coder 2"=>"Excluded"} | RAYYAN-EXCLUSION-REASONS: wrong population
rayyan-314005114	Interventions to Promote Bimanual Activities and Participation in Daily Life Activities in Children with Cerebral Palsy: A Scoping Review	David AC, Fournier-Poisson L, Robert MT, Demers M.	RAYYAN-INCLUSION: {"Coder 1"=>"Excluded", "Coder 2"=>"Excluded"} | RAYYAN-EXCLUSION-REASONS: wrong population
rayyan-314005115	A Scoping Review of Factors Influencing Smoking Cessation in Patients with Chronic Obstructive Pulmonary Disease	Huimin T, Zheng T, Jingchun H, Dajun L, Zhijun Z, Yuan L, Nan Z, Lan W.	RAYYAN-INCLUSION: {"Coder 1"=>"Excluded", "Coder 2"=>"Excluded"} | RAYYAN-EXCLUSION-REASONS: wrong population
rayyan-314005116	Effectiveness of Painful Versus Nonpainful Exercise on Pain Intensity, Disability, and Other Patient-Reported Outcomes in Adults With Chronic Musculoskeletal Pain: An Updated Systematic Review With Meta-Analysis	Tran I, Gibbs MT, Yu N, Powell JK, Smith BE, Jones MD.	RAYYAN-INCLUSION: {"Coder 1"=>"Excluded", "Coder 2"=>"Excluded"} | RAYYAN-EXCLUSION-REASONS: wrong population
rayyan-314005117	The impact of extended reality simulators on ophthalmic surgical training and performance: a systematic review and meta-analysis of 17,623 eyes	Yang L, Al-Ani A, Bondok MS, Gooi P, Chung H.	RAYYAN-INCLUSION: {"Coder 1"=>"Excluded", "Coder 2"=>"Excluded"} | RAYYAN-EXCLUSION-REASONS: wrong population
rayyan-314005118	Psychosocial factors associated with athlete adaptation to spinal cord injury: a systematic review	Zike DM, Hansen MA, Arvinen-Barrow M.	RAYYAN-INCLUSION: {"Coder 1"=>"Excluded", "Coder 2"=>"Excluded"} | RAYYAN-EXCLUSION-REASONS: wrong population
rayyan-314005119	Family-Centered Education for Older Adults with Hypertension: A Scoping Review	Isnaini N, Dewi FT, Madyaningrum E, Noviana U.	RAYYAN-INCLUSION: {"Coder 1"=>"Excluded", "Coder 2"=>"Excluded"} | RAYYAN-EXCLUSION-REASONS: wrong population
rayyan-314005120	A scoping review of factors associated with self-management in young adults with stroke	Zhou Z, Fang X, Huang Y, Hu J, Zhang K, Jia S.	RAYYAN-INCLUSION: {"Coder 1"=>"Excluded", "Coder 2"=>"Excluded"} | RAYYAN-EXCLUSION-REASONS: wrong population
rayyan-314005121	The use of videos for diabetes patient education: A systematic review	Hoe CYW, Ahmad B, Watterson J.	RAYYAN-INCLUSION: {"Coder 1"=>"Excluded", "Coder 2"=>"Excluded"} | RAYYAN-EXCLUSION-REASONS: wrong population
rayyan-314005122	Mind-body exercises for osteoarthritis: an overview of systematic reviews including 32 meta-analyses	de-la-Casa-Almeida M, Villar-Alises O, Rodríguez Sánchez-Laulhé P, Martinez-Calderon J, Matias-So...	RAYYAN-INCLUSION: {"Coder 1"=>"Excluded", "Coder 2"=>"Excluded"} | RAYYAN-EXCLUSION-REASONS: wrong population
rayyan-314005123	Identifying research priorities with children, youth, and families: A scoping review	Modanloo S, Correll Q, Correll R, Major N, Quinlan M, Reszel J, Wilding J, Lin Zhou Z, Franck LS,...	RAYYAN-INCLUSION: {"Coder 1"=>"Excluded", "Coder 2"=>"Excluded"} | RAYYAN-EXCLUSION-REASONS: wrong population
rayyan-314005124	Investigating the impact of adventure education on children's physical, cognitive and socio-emotional development: A mixed method systematic review	A Ghani RB, Lau PWC, Lu N, Zhou P, Wang JJ.	RAYYAN-INCLUSION: {"Coder 1"=>"Excluded", "Coder 2"=>"Excluded"} | RAYYAN-EXCLUSION-REASONS: wrong population
rayyan-314005125	Advance healthcare directives and advance choice documents in psychiatry: New resources, new legislation, new opportunities	Redahan M, Kelly BD, Gergel T.	RAYYAN-INCLUSION: {"Coder 1"=>"Excluded", "Coder 2"=>"Excluded"} | RAYYAN-EXCLUSION-REASONS: wrong outcome
rayyan-314005126	Strengthening Safeguards in the Assisted Dying Bill: A Comparative Review of Ethical, Legal, and Medical Considerations in End-of-Life Legislation	Tolentino R.	RAYYAN-INCLUSION: {"Coder 1"=>"Excluded", "Coder 2"=>"Excluded"} | RAYYAN-EXCLUSION-REASONS: wrong publication type
rayyan-314005127	The ethical considerations of integrating artificial intelligence into surgery: a review	Arjomandi Rad A, Vardanyan R, Athanasiou T, Maessen J, Sardari Nia P.	RAYYAN-INCLUSION: {"Coder 1"=>"Excluded", "Coder 2"=>"Excluded"} | RAYYAN-EXCLUSION-REASONS: wrong outcome
rayyan-314005128	Ethical dilemmas for palliative care nurses: systematic review	Geng S, Zhang L, Zhang Q, Wu Y.	RAYYAN-INCLUSION: {"Coder 1"=>"Excluded", "Coder 2"=>"Excluded"} | RAYYAN-EXCLUSION-REASONS: wrong population
rayyan-314005129	Non-Pharmacological Interventions for Caregivers of People with Motor Neurone Disease: A Scoping Review of Psychosocial Outcomes	Okoh C, Mayall L, Makin SM, Chen C, Zarotti N.	RAYYAN-INCLUSION: {"Coder 1"=>"Excluded", "Coder 2"=>"Excluded"} | RAYYAN-EXCLUSION-REASONS: wrong population
rayyan-314005130	What kind of non-pharmacological strategy for reducing sedentary behavior in COPD? Data from a scoping review	Younes A, Mandigout S, Robin L, Borel B.	RAYYAN-INCLUSION: {"Coder 1"=>"Excluded", "Coder 2"=>"Excluded"} | RAYYAN-EXCLUSION-REASONS: wrong outcome
rayyan-314005131	Self-report instruments measuring aspects of self for people living with dementia: A systematic literature review of psychosocial interventions	Baggaley J, Wolverson E, Clarke C.	RAYYAN-INCLUSION: {"Coder 1"=>"Excluded", "Coder 2"=>"Excluded"} | RAYYAN-EXCLUSION-REASONS: wrong outcome
rayyan-314005132	Identifying data gaps in early childhood physical activity evidence	Wimberly J, Nguyen A, Memoli E, Kasman M, Heerman B, Pate R, Sommer E, Sedlak A, Reader L, Hammon...	RAYYAN-INCLUSION: {"Coder 1"=>"Excluded", "Coder 2"=>"Excluded"} | RAYYAN-EXCLUSION-REASONS: wrong outcome
rayyan-314005133	Born to act: Deferred action and desire as active inference	Krupnik V.	RAYYAN-INCLUSION: {"Coder 1"=>"Excluded", "Coder 2"=>"Excluded"} | RAYYAN-EXCLUSION-REASONS: wrong outcome
rayyan-314005134	Music and well-being in carceral settings: a scoping review	Im V, Pinto RM.	RAYYAN-INCLUSION: {"Coder 1"=>"Excluded", "Coder 2"=>"Excluded"} | RAYYAN-EXCLUSION-REASONS: wrong outcome
rayyan-314005135	A Review of Medical Ethics in Orthopaedic Surgery: Current Foci and Future Considerations	Lam RX, Sonia He ZM, Thapar R, Wang M, Birhiray DG, Milad M, Ouellette L, Ghilzai U, Cushing TJ, ...	RAYYAN-INCLUSION: {"Coder 1"=>"Excluded", "Coder 2"=>"Excluded"} | RAYYAN-EXCLUSION-REASONS: wrong population
rayyan-314005136	Patient informed consent, ethical and legal considerations in the context of digital vulnerability with smart, cardiac implantable electronic devices	Torgersen LNS, Schulz SM, Lugo RG, Sütterlin S.	RAYYAN-INCLUSION: {"Coder 1"=>"Excluded", "Coder 2"=>"Excluded"} | RAYYAN-EXCLUSION-REASONS: wrong population
rayyan-314005137	The Research on Risk Factors for Adolescents' Mental Health	Lin J, Guo W.	RAYYAN-INCLUSION: {"Coder 1"=>"Excluded", "Coder 2"=>"Excluded"} | RAYYAN-EXCLUSION-REASONS: wrong population
rayyan-314005138	Effects of mindfulness- and acceptance-based interventions for individuals with schizophrenia spectrum disorders: A systematic meta-review	Meinhart A, Schmueser A, Moritz S, Böge K.	RAYYAN-INCLUSION: {"Coder 1"=>"Excluded", "Coder 2"=>"Excluded"} | RAYYAN-EXCLUSION-REASONS: wrong outcome
rayyan-314005139	Effectiveness of interventions to support person-centered contraceptive care for adolescents and young adults: a systematic review	Allison BA, Glodowski CR, Smith C, Mizelle C, Leiva H, Wright ST, Golin C, Arora KS, Schilling S.	RAYYAN-INCLUSION: {"Coder 1"=>"Excluded", "Coder 2"=>"Excluded"} | RAYYAN-EXCLUSION-REASONS: wrong population
rayyan-314005140	Reconstruction of patients' treatment preferences in disorders of consciousness: a systematic review	Kok N, van Erp W, Meinders MJ, van Gurp J.	RAYYAN-INCLUSION: {"Coder 1"=>"Excluded", "Coder 2"=>"Excluded"} | RAYYAN-EXCLUSION-REASONS: wrong outcome
rayyan-314005141	Understanding how, for whom and under what circumstances telecare can support independence in community-dwelling older adults: a realist review	Fothergill L, Hayes N, Latham Y, Hamilton J, Ahmed S, Holland C.	RAYYAN-INCLUSION: {"Coder 1"=>"Excluded", "Coder 2"=>"Excluded"} | RAYYAN-EXCLUSION-REASONS: wrong population
rayyan-314005142	The general public's perception of robotic surgery - A scoping review	McDonnell C, Devine M, Kavanagh D.	RAYYAN-INCLUSION: {"Coder 1"=>"Excluded", "Coder 2"=>"Excluded"} | RAYYAN-EXCLUSION-REASONS: wrong population
rayyan-314005143	Advanced practice nursing in surgery: A scoping review of roles, responsibilities, and educational programs	Assolari F, Mancin S, Lopane D, Dacomi A, Coldani C, Tomaiuolo G, Cattani D, Palomares SM, Cangel...	RAYYAN-INCLUSION: {"Coder 1"=>"Excluded", "Coder 2"=>"Excluded"} | RAYYAN-EXCLUSION-REASONS: wrong population
rayyan-314005144	The ethical dimension of personal health monitoring in the armed forces: a scoping review	Bovens D, van Baarle E, Ziesemer K, Molewijk B.	RAYYAN-INCLUSION: {"Coder 1"=>"Excluded", "Coder 2"=>"Excluded"} | RAYYAN-EXCLUSION-REASONS: wrong population
rayyan-314005145	Ethical issues in research with second victims: A scoping review	Catalán L, Kappes M, Morgado G, Oliveira D.	RAYYAN-INCLUSION: {"Coder 1"=>"Excluded", "Coder 2"=>"Excluded"} | RAYYAN-EXCLUSION-REASONS: wrong population
rayyan-314005146	Team Dynamics and Collaborative Problem-Solving for Lunar Construction: Lessons From Complex Construction Scenarios on Earth	Harris KM, Stankovic A, Thoolen S, Strangman G, Caldwell B, Robinson SK.	RAYYAN-INCLUSION: {"Coder 1"=>"Excluded", "Coder 2"=>"Excluded"} | RAYYAN-EXCLUSION-REASONS: wrong population
rayyan-314005147	Exploring the impact, challenges, and integration of podcasts in patient education: a systematic review	Kakhki SK, Aghebati N, Moonaghi HK.	RAYYAN-INCLUSION: {"Coder 1"=>"Excluded", "Coder 2"=>"Excluded"} | RAYYAN-EXCLUSION-REASONS: wrong outcome
rayyan-314005148	Mealtime situations in nursing homes from the residents' perspective - an integrative review	Harstäde CW, Andersson S, Lagerbielke E, Sandgren A, Heikkilä K.	RAYYAN-INCLUSION: {"Coder 1"=>"Excluded", "Coder 2"=>"Excluded"} | RAYYAN-EXCLUSION-REASONS: wrong population
rayyan-314005149	Key issues review: useful autonomous quantum machines	Antonio Marín Guzmán J, Erker P, Gasparinetti S, Huber M, Yunger Halpern N.	RAYYAN-INCLUSION: {"Coder 1"=>"Excluded", "Coder 2"=>"Excluded"} | RAYYAN-EXCLUSION-REASONS: wrong outcome
rayyan-314005150	Trajectories of brain and behaviour development in the womb, at birth and through infancy	Meredith Weiss S, Aydin E, Lloyd-Fox S, Johnson MH.	RAYYAN-INCLUSION: {"Coder 1"=>"Excluded", "Coder 2"=>"Excluded"} | RAYYAN-EXCLUSION-REASONS: wrong outcome
rayyan-314005151	Does the apple fall far from the tree? A meta-analysis linking parental factors to children's intrinsic and extrinsic goals	Ferber KA, Bradshaw EL, Noetel M, Wong TY, Ahn JS, Parker PD, Ryan RM.	RAYYAN-INCLUSION: {"Coder 1"=>"Excluded", "Coder 2"=>"Excluded"} | RAYYAN-EXCLUSION-REASONS: wrong population
rayyan-314005152	Understanding the importance of weight management: a qualitative exploration of lived individual experiences	Sarte AE Jr, Quinto EJM.	RAYYAN-INCLUSION: {"Coder 1"=>"Excluded", "Coder 2"=>"Excluded"} | RAYYAN-EXCLUSION-REASONS: wrong population
rayyan-314005153	[Bioethical issues of Covid-19 in Spain. A systematic review]	Sanz Rubiales Á, Del Valle Rivero ML, Flores Pérez LA.	RAYYAN-INCLUSION: {"Coder 1"=>"Excluded", "Coder 2"=>"Excluded"} | RAYYAN-EXCLUSION-REASONS: wrong outcome
rayyan-314005154	Patient perspectives on artificial intelligence in healthcare: A global scoping review of benefits, ethical concerns, and implementation strategies	Osnat B.	RAYYAN-INCLUSION: {"Coder 1"=>"Excluded", "Coder 2"=>"Excluded"} | RAYYAN-EXCLUSION-REASONS: wrong outcome
rayyan-314005155	What is public trust in national electronic health record systems? A scoping review of qualitative research studies from 1995 to 2021	Papadopoulos K, von Wyl V, Gille F.	RAYYAN-INCLUSION: {"Coder 1"=>"Excluded", "Coder 2"=>"Excluded"} | RAYYAN-EXCLUSION-REASONS: wrong outcome
rayyan-314005156	The effects of positive psychology theory in the rehabilitation nursing of Chinese patients with schizophrenia: a systematic review and meta-analysis of randomized controlled trials	Hong Y, Huang Y, Jiang J, Liu Q, Hu J, Tan W, Deng J, Wang X.	RAYYAN-INCLUSION: {"Coder 1"=>"Excluded", "Coder 2"=>"Excluded"} | RAYYAN-EXCLUSION-REASONS: wrong outcome
rayyan-314005157	Finding the Right First Job: Private Practice	Carstensen SE.	RAYYAN-INCLUSION: {"Coder 1"=>"Excluded", "Coder 2"=>"Excluded"} | RAYYAN-EXCLUSION-REASONS: wrong population
rayyan-314005158	Underpinnings of breastfeeding motivation: A systematic review	Carrasco-López MJ, Antón-Solanas I, Benito-Ruiz E, Barrio-Forné N, Navas-Ferrer C, Ramón-Arbúes E...	RAYYAN-INCLUSION: {"Coder 1"=>"Excluded", "Coder 2"=>"Excluded"} | RAYYAN-EXCLUSION-REASONS: wrong outcome
rayyan-314005159	A scoping review of functional near-infrared spectroscopy biomarkers in late-life depression: Depressive symptoms, cognitive functioning, and social functioning	Tong Y, Wang Q, Wang X, Xiang Y, Cheng L, Hu X, Chen Y, Huo L, Xu Y, Liu S.	RAYYAN-INCLUSION: {"Coder 1"=>"Excluded", "Coder 2"=>"Excluded"} | RAYYAN-EXCLUSION-REASONS: wrong outcome
rayyan-314005160	The identity of people of colour: deflecting the racialised lens	Arya R.	RAYYAN-INCLUSION: {"Coder 1"=>"Excluded", "Coder 2"=>"Excluded"} | RAYYAN-EXCLUSION-REASONS: wrong outcome
rayyan-314005161	A systematic review and meta-analysis of chronic obstructive pulmonary disease in asia: risk factors for readmission and readmission rate	Lin P, Shen C, Li Q, Huang Y, Zhou J, Lu Y, He A, Liu X, Luo M.	RAYYAN-INCLUSION: {"Coder 1"=>"Excluded", "Coder 2"=>"Excluded"} | RAYYAN-EXCLUSION-REASONS: wrong population
rayyan-314005162	Navigating a New Normal: A Mixed-Methods Study of the Pediatric Tracheostomy Parent-Caregiver Experience	DiNoto L, Frankel A, Wheaton T, Smith D, Buholtz K, Dadiz R, Palumbo K.	RAYYAN-INCLUSION: {"Coder 1"=>"Excluded", "Coder 2"=>"Excluded"} | RAYYAN-EXCLUSION-REASONS: wrong population
rayyan-314005163	Effects of Nurse-Led e-Health Interventions on the Health-Related Outcomes of Pregnant Women: A Systematic Review	Han Y, Tian Q, Xu M, Zhao W, Wang Z, Zhang W.	RAYYAN-INCLUSION: {"Coder 1"=>"Excluded", "Coder 2"=>"Excluded"} | RAYYAN-EXCLUSION-REASONS: wrong population
rayyan-314005164	Research trends in nurse-parent partnership: A scoping review of the paediatric field in South Korea	Park SJ, Yun JY, Lee J, Cho IY.	RAYYAN-INCLUSION: {"Coder 1"=>"Excluded", "Coder 2"=>"Excluded"} | RAYYAN-EXCLUSION-REASONS: wrong population
rayyan-314005165	Modifiable predictors of mental health literacy in the educational context: a systematic review and meta-analysis	Suwanwong C, Jansem A, Intarakamhang U, Prasittichok P, Tuntivivat S, Chuenphittayavut K, Le K, L...	RAYYAN-INCLUSION: {"Coder 1"=>"Excluded", "Coder 2"=>"Excluded"} | RAYYAN-EXCLUSION-REASONS: wrong population
rayyan-314005166	Role of surgical simulation on self-reported confidence level on cardiothoracic surgical trainees	Yean LE, Hashim SAB.	RAYYAN-INCLUSION: {"Coder 1"=>"Excluded", "Coder 2"=>"Excluded"} | RAYYAN-EXCLUSION-REASONS: wrong outcome
rayyan-314005167	Factors Associated With Health-promoting Behaviors Among Nurses in South Korea: Systematic Review and Meta-analysis Based on Pender's Health Promotion Model	Choi MJ, Kim S, Jeong SH.	RAYYAN-INCLUSION: {"Coder 1"=>"Excluded", "Coder 2"=>"Excluded"} | RAYYAN-EXCLUSION-REASONS: wrong population
rayyan-314005168	Freedom and mental health: an overview of the impact of fundamental rights on psychological wellbeing	Mohiyeddini C.	RAYYAN-INCLUSION: {"Coder 1"=>"Excluded", "Coder 2"=>"Excluded"} | RAYYAN-EXCLUSION-REASONS: wrong outcome
rayyan-314005169	Ethical implications of developing RNA-based therapies for cardiovascular disorders	Hostiuc M, Scafa A, Iancu B, Iancu D, Isailă OM, Ion OM, Stroe A, Diaconu C, Epistatu D, Hostiuc S.	RAYYAN-INCLUSION: {"Coder 1"=>"Excluded", "Coder 2"=>"Excluded"} | RAYYAN-EXCLUSION-REASONS: wrong outcome
rayyan-314005170	Effectiveness of telehealth interventions among traumatic brain injury survivors: A systematic review and meta-analysis	Suarilah I, Zulkarnain H, Saragih ID, Lee BO.	RAYYAN-INCLUSION: {"Coder 1"=>"Excluded", "Coder 2"=>"Excluded"} | RAYYAN-EXCLUSION-REASONS: wrong population
rayyan-314005171	Disparities in Breast Cancer-related Lymphedema: A Systematic Review of Inequities and Barriers in Care	Mattia A, Hadzimustafic N, Rivero R, Oh SJ, Bach K, Brown S, Haykal S.	RAYYAN-INCLUSION: {"Coder 1"=>"Excluded", "Coder 2"=>"Excluded"} | RAYYAN-EXCLUSION-REASONS: wrong population
rayyan-314005172	The influence of gender norms on women's sexual and reproductive health outcomes: a systematic review	Ouahid H, Sebbani M, Cherkaoui M, Amine M, Adarmouch L.	RAYYAN-INCLUSION: {"Coder 1"=>"Excluded", "Coder 2"=>"Excluded"} | RAYYAN-EXCLUSION-REASONS: wrong population
rayyan-314005173	Comprehensive endometriosis care: a modern multimodal approach for the treatment of pelvic pain and endometriosis	Mick I, Freger SM, van Keizerswaard J, Gholiof M, Leonardi M.	RAYYAN-INCLUSION: {"Coder 1"=>"Excluded", "Coder 2"=>"Excluded"} | RAYYAN-EXCLUSION-REASONS: wrong population
rayyan-314005174	Personality traits and pre-treatment beliefs and cognitions predicting patient adherence to continuous positive airway pressure: A systematic review	Kasetti P, Husain NF, Skinner TC, Asimakopoulou K, Steier J, Sathyapala SA.	RAYYAN-INCLUSION: {"Coder 1"=>"Excluded", "Coder 2"=>"Excluded"} | RAYYAN-EXCLUSION-REASONS: wrong outcome
rayyan-314005175	How does trauma informed care education for paediatric healthcare professionals' impact self-reported knowledge and practice. An integrative review	Thornton M, Blamires J, Foster M, Mowat R, Haven S.	RAYYAN-INCLUSION: {"Coder 1"=>"Excluded", "Coder 2"=>"Excluded"} | RAYYAN-EXCLUSION-REASONS: wrong population
rayyan-314005176	Diabetes Mellitus and its Association with Work Patterns and Characteristics: A Narrative Review	Eleftheriou A, Rokou A, Nena E, Papanas N.	RAYYAN-INCLUSION: {"Coder 1"=>"Excluded", "Coder 2"=>"Excluded"} | RAYYAN-EXCLUSION-REASONS: wrong population
rayyan-314005177	The physical and psychological effectiveness of mHealth-based physiotherapy for patients with chronic non-specific low back pain: A systematic review and meta-analysis	Shi W, Chen L, Zhang Y, Yuan W, Li Q, Chen Z, Zhang H, Feng Q, Gan Y, Zhang H, Liu D, Lin Y.	RAYYAN-INCLUSION: {"Coder 1"=>"Excluded", "Coder 2"=>"Excluded"} | RAYYAN-EXCLUSION-REASONS: wrong population
rayyan-314005178	Psychosocial correlates of physical activity in cancer survivors: a systematic review and meta-analysis	Rodrigues B, Encantado J, Franco S, Silva MN, Carraça EV.	RAYYAN-INCLUSION: {"Coder 1"=>"Excluded", "Coder 2"=>"Excluded"} | RAYYAN-EXCLUSION-REASONS: wrong population
rayyan-314005179	Association Between Pain Coping and Symptoms of Anxiety and Depression, and Work Absenteeism in People With Upper Limb Musculoskeletal Disorders: A Systematic Review and Meta-analysis	Núñez-Cortés R, Espin A, Pérez-Alenda S, López-Bueno R, Cruz-Montecinos C, Vincents-Seeberg KG, P...	RAYYAN-INCLUSION: {"Coder 1"=>"Excluded", "Coder 2"=>"Excluded"} | RAYYAN-EXCLUSION-REASONS: wrong population
rayyan-314005180	Effects of transitional care interventions on quality of life in people with lung cancer: A systematic review and meta-analysis	Liu YY, Zhao Y, Yin YY, Cao HP, Lu HB, Li YJ, Xie J.	RAYYAN-INCLUSION: {"Coder 1"=>"Excluded", "Coder 2"=>"Excluded"} | RAYYAN-EXCLUSION-REASONS: wrong population
rayyan-314005181	Advancing Precision Medicine in PDAC: An Ethical Scoping Review and Call to Action for IHC Implementation	Delgado-Coka LA, Roa-Peña L, Flescher A, Escobar-Hoyos LF, Shroyer KR.	RAYYAN-INCLUSION: {"Coder 1"=>"Excluded", "Coder 2"=>"Excluded"} | RAYYAN-EXCLUSION-REASONS: wrong outcome
rayyan-314005182	Internet-Based Interventions for Preventing Premature Birth in Preconceptional Women of Childbearing Age: Systematic Review	Kim SH, Jung SY, Park JH, De Gagne JC.	RAYYAN-INCLUSION: {"Coder 1"=>"Excluded", "Coder 2"=>"Excluded"} | RAYYAN-EXCLUSION-REASONS: wrong population
rayyan-314005183	The importance of global bioethics to paediatric health care	Celie KB, Mocharnuk JW, Kanmounye US, Ayala R, Banu T, Lakhoo K.	RAYYAN-INCLUSION: {"Coder 1"=>"Excluded", "Coder 2"=>"Excluded"} | RAYYAN-EXCLUSION-REASONS: wrong outcome
rayyan-314005184	A Critical Appraisal of Using Barbell Velocity Data to Regulate Training	Hirsch SM, Chapman CJ, Singh H, Baker DG, Frost DM.	RAYYAN-INCLUSION: {"Coder 1"=>"Excluded", "Coder 2"=>"Excluded"} | RAYYAN-EXCLUSION-REASONS: wrong publication type
rayyan-314005185	Human-inspired strategies for controlling swarm systems	Nalepka P, Patil G, Kallen RW, Richardson MJ.	RAYYAN-INCLUSION: {"Coder 1"=>"Excluded", "Coder 2"=>"Excluded"} | RAYYAN-EXCLUSION-REASONS: wrong outcome
rayyan-314005186	Assessing Private Equity Involvement in Ophthalmology: Parallels With the Past, Concerns for the Future	Groothoff JD, Browning DJ.	RAYYAN-INCLUSION: {"Coder 1"=>"Excluded", "Coder 2"=>"Excluded"} | RAYYAN-EXCLUSION-REASONS: wrong population
rayyan-314005187	Use of Behavior Change Techniques in Digital HIV Prevention Programs for Adolescents and Young People: Systematic Review	Mo PK, Xie L, Lee TC, Li AYC.	RAYYAN-INCLUSION: {"Coder 1"=>"Excluded", "Coder 2"=>"Excluded"} | RAYYAN-EXCLUSION-REASONS: wrong population
rayyan-314005188	Effectiveness of coronary heart disease peer support interventions: a systematic review and meta-analysis	Weddell J, Shi W, Redfern J, Buckley T, Gallagher R.	RAYYAN-INCLUSION: {"Coder 1"=>"Excluded", "Coder 2"=>"Excluded"} | RAYYAN-EXCLUSION-REASONS: wrong population
rayyan-314005189	The Effects of Various Types of Physical Exercise on Health Outcomes in Older Adults with Depression: A Systematic Review and Meta-Analysis of Controlled Trials	Alowaydhah S, Weerasekara I, Walmsley S, Marquez J.	RAYYAN-INCLUSION: {"Coder 1"=>"Excluded", "Coder 2"=>"Excluded"} | RAYYAN-EXCLUSION-REASONS: wrong outcome
rayyan-314005190	Physical activity interventions among youth living in rural and remote areas: A systematic review	Dennehy J, Cameron M, Phillips T, Kolbe-Alexander T.	RAYYAN-INCLUSION: {"Coder 1"=>"Excluded", "Coder 2"=>"Excluded"} | RAYYAN-EXCLUSION-REASONS: wrong population
rayyan-314005191	Understanding psychosocial determinants of malaria behaviours in low-transmission settings: a scoping review	Casella A, Monroe A, Toso M, Hunter G, Underwood C, Pillai R, Hughes J, Van Lith LM, Cash S, Hwan...	RAYYAN-INCLUSION: {"Coder 1"=>"Excluded", "Coder 2"=>"Excluded"} | RAYYAN-EXCLUSION-REASONS: wrong population
rayyan-314005192	Effects of low anterior resection syndrome after colorectal cancer resections on health-related quality of life: a systematic review and meta-analysis	Shojaei-Zarghani S, Gorgi K, Bananzadeh A, Safarpour AR, Hosseini SV.	RAYYAN-INCLUSION: {"Coder 1"=>"Excluded", "Coder 2"=>"Excluded"} | RAYYAN-EXCLUSION-REASONS: wrong population
rayyan-314005193	The psychosocial outcomes following cosmetic surgery are largely unknown: A systematic review	Garbett KM, Paraskeva N, White P, Lewis-Smith H, Smith H, Anquandah J, Diedrichs PC.	RAYYAN-INCLUSION: {"Coder 1"=>"Excluded", "Coder 2"=>"Excluded"} | RAYYAN-EXCLUSION-REASONS: wrong population
rayyan-314005194	Emergency Medicine Perspectives on Quality of Life Outcomes After Emergency Laparotomy: A Systematic Review	Ahmed Mohamed AA, Ahmed Elawad Elbashir HM, Elnasser Ali Elhefnawy YAA, Patwa Dania Mohammed SU, ...	RAYYAN-INCLUSION: {"Coder 1"=>"Excluded", "Coder 2"=>"Excluded"} | RAYYAN-EXCLUSION-REASONS: wrong population
rayyan-314005195	Intranasal oxytocin as a treatment for anxiety and autism: From subclinical to clinical applications	Yin H, Jiang M, Han T, Xu X.	RAYYAN-INCLUSION: {"Coder 1"=>"Excluded", "Coder 2"=>"Excluded"} | RAYYAN-EXCLUSION-REASONS: wrong outcome
rayyan-314005196	Patient and caregivers perspective about clozapine: A systematic review	Grover S, Naskar C.	RAYYAN-INCLUSION: {"Coder 1"=>"Excluded", "Coder 2"=>"Excluded"} | RAYYAN-EXCLUSION-REASONS: wrong outcome
rayyan-314005197	[Contact-restricting measures in care facilities in the context of the COVID-19 pandemic and their impact on residents - a plea]	Heudorf U, Stalla K.	RAYYAN-INCLUSION: {"Coder 1"=>"Excluded", "Coder 2"=>"Excluded"} | RAYYAN-EXCLUSION-REASONS: wrong publication type
rayyan-314005198	Artificial intelligence in colorectal multidisciplinary team meetings. What are the medicolegal implications?	Tjhin Y, Kewlani B, Singh HKSI, Pawa N.	RAYYAN-INCLUSION: {"Coder 1"=>"Excluded", "Coder 2"=>"Excluded"} | RAYYAN-EXCLUSION-REASONS: wrong outcome
rayyan-314005199	The Impact of Modifiable Parenting Factors on the Screen Use of Children Five Years or Younger: A Systematic Review	Pyne B, Asmara O, Morawska A.	RAYYAN-INCLUSION: {"Coder 1"=>"Excluded", "Coder 2"=>"Excluded"} | RAYYAN-EXCLUSION-REASONS: wrong population
rayyan-314005200	Evaluative conditioning as a source gut feelings and its potential for behavioral nudging	Olson MA, McNulty JK.	RAYYAN-INCLUSION: {"Coder 1"=>"Excluded", "Coder 2"=>"Excluded"} | RAYYAN-EXCLUSION-REASONS: wrong outcome
rayyan-314005201	Machine Learning in Health Care: Ethical Considerations Tied to Privacy, Interpretability, and Bias	Hofweber T, Walker RL.	RAYYAN-INCLUSION: {"Coder 1"=>"Excluded", "Coder 2"=>"Excluded"} | RAYYAN-EXCLUSION-REASONS: wrong publication type
rayyan-314005202	Retransplantation in Living Donor Liver Transplantation	Pomposelli JJ, Rela M.	RAYYAN-INCLUSION: {"Coder 1"=>"Excluded", "Coder 2"=>"Excluded"} | RAYYAN-EXCLUSION-REASONS: wrong population
rayyan-314005203	Critical Psychology and the Brain: Rethinking Free will in the Legal Context	Sinha C.	RAYYAN-INCLUSION: {"Coder 1"=>"Excluded", "Coder 2"=>"Excluded"} | RAYYAN-EXCLUSION-REASONS: wrong outcome
rayyan-314005204	Glucocorticoids: The culprit behind metabolic disorders in primary Aldosteronism? A narrative review	Kmieć P, Świątkowska-Stodulska R.	RAYYAN-INCLUSION: {"Coder 1"=>"Excluded", "Coder 2"=>"Excluded"} | RAYYAN-EXCLUSION-REASONS: wrong population
rayyan-314005205	Correction: Association between postpartum depression and breastfeeding self-efficacy in mothers: a systematic review and meta-analysis	Ahmadinezhad GS, Karimi FZ, Abdollahi M, NaviPour E.	RAYYAN-INCLUSION: {"Coder 1"=>"Excluded", "Coder 2"=>"Excluded"} | RAYYAN-EXCLUSION-REASONS: wrong outcome
rayyan-314005206	Shared risk and shared responsibility: the ethics of male contraceptives	Campelia GD, Adashi EY, Amory JK.	RAYYAN-INCLUSION: {"Coder 1"=>"Excluded", "Coder 2"=>"Excluded"} | RAYYAN-EXCLUSION-REASONS: wrong population
rayyan-314005207	Telehealth-Supported Exercise or Physical Activity Programs for Knee Osteoarthritis: Systematic Review and Meta-Analysis	Xiang XN, Wang ZZ, Hu J, Zhang JY, Li K, Chen QX, Xu FS, Zhang YW, He HC, He CQ, Zhu SY.	RAYYAN-INCLUSION: {"Coder 1"=>"Excluded", "Coder 2"=>"Excluded"} | RAYYAN-EXCLUSION-REASONS: wrong population
rayyan-314005208	Child maltreatment and resilience in adulthood: a systematic review and meta-analysis	Fares-Otero NE, Carranza-Neira J, Womersley JS, Stegemann A, Schalinski I, Vieta E, Spies G, Seed...	RAYYAN-INCLUSION: {"Coder 1"=>"Excluded", "Coder 2"=>"Excluded"} | RAYYAN-EXCLUSION-REASONS: wrong outcome
rayyan-314005209	Meditation as a non-pharmacological treatment for narcolepsy: A literature review	Feng F, Guo H, Ding GA, Yeung A.	RAYYAN-INCLUSION: {"Coder 1"=>"Excluded", "Coder 2"=>"Excluded"} | RAYYAN-EXCLUSION-REASONS: wrong outcome
rayyan-314005210	The Grief of Peer Loss Among Adolescents: A Narrative Review	Chen XX, Chen J, Zhong BL.	RAYYAN-INCLUSION: {"Coder 1"=>"Excluded", "Coder 2"=>"Excluded"} | RAYYAN-EXCLUSION-REASONS: wrong population
rayyan-314005211	The Prevalence of Excessive Exercise in Eating Disorders: A Systematic Review and Meta-Analysis	Campbell C, Greig X, Griffiths J, Hashman D, Sottile T, Isobe M, Bahji A, Dimitropoulos G, Devoe D.	RAYYAN-INCLUSION: {"Coder 1"=>"Excluded", "Coder 2"=>"Excluded"} | RAYYAN-EXCLUSION-REASONS: wrong population
rayyan-314005212	Opioidergic tuning of social attachment: reciprocal relationship between social deprivation and opioid abuse	Galiza Soares JA, Sutley-Koury SN, Pomrenze MB, Tucciarone JM.	RAYYAN-INCLUSION: {"Coder 1"=>"Excluded", "Coder 2"=>"Excluded"} | RAYYAN-EXCLUSION-REASONS: wrong outcome
rayyan-314005214	The ethics of induction of labor at 39 weeks in low-risk nulliparas in research and clinical practice	Azria E, Haaser T, Schmitz T, Froeliger A, Bouchghoul H, Madar H, Pineles BL, Sentilhes L.	RAYYAN-INCLUSION: {"Coder 1"=>"Excluded", "Coder 2"=>"Excluded"} | RAYYAN-EXCLUSION-REASONS: wrong publication type
rayyan-314005215	Sexual Health Literacy Among Adults With Intellectual Disabilities: A Scoping Review	McGrath M, Chong LYC, Collings S, Pebdani R.	RAYYAN-INCLUSION: {"Coder 1"=>"Excluded", "Coder 2"=>"Excluded"} | RAYYAN-EXCLUSION-REASONS: wrong outcome
rayyan-314005216	Multilevel Risk and Protective Factors Influencing Cannabis Use Among Adolescents and Young Adults in the United States: A Systematic Review	Phares BA, Driskill CN, Basani H, Rodil ARM, Barr EA.	RAYYAN-INCLUSION: {"Coder 1"=>"Excluded", "Coder 2"=>"Excluded"} | RAYYAN-EXCLUSION-REASONS: wrong outcome
rayyan-314005217	A qualitative systematic thematic review of motivations for medical use of prescription stimulants among adults with ADHD	Johnson B, Seal S, Wu L, Glasgow S, Connor J, Chan G.	RAYYAN-INCLUSION: {"Coder 1"=>"Excluded", "Coder 2"=>"Excluded"} | RAYYAN-EXCLUSION-REASONS: wrong outcome
rayyan-314005218	Sexual Dysfunction in Alopecia Areata: A Systematic Review	Krajewski PK, Złotowska A, Szepietowski JC, Saceda Corralo D.	RAYYAN-INCLUSION: {"Coder 1"=>"Excluded", "Coder 2"=>"Excluded"} | RAYYAN-EXCLUSION-REASONS: wrong outcome
rayyan-314005219	The Role of Neuropsychology in the Management of Spinal Cord Injury: A Comprehensive Literature Review	Halalmeh DR, Salama HZ, Alnajjar YA, Salama AZ, Waack A, Ansari YZ, Moisi MD.	RAYYAN-INCLUSION: {"Coder 1"=>"Excluded", "Coder 2"=>"Excluded"} | RAYYAN-EXCLUSION-REASONS: wrong population
rayyan-314005220	Social cognition interventions for patients with first-episode psychosis: A scoping review	Tang JMY, Chiu KKY, Yang C, Cheung DSK, Smith GD, Ho KHM.	RAYYAN-INCLUSION: {"Coder 1"=>"Excluded", "Coder 2"=>"Excluded"} | RAYYAN-EXCLUSION-REASONS: wrong outcome
rayyan-314005221	How adolescents learn to build social bonds: A developmental computational account of social explore-exploit decision-making	Do KT, Paolizzi SG, Hallquist MN.	RAYYAN-INCLUSION: {"Coder 1"=>"Excluded", "Coder 2"=>"Excluded"} | RAYYAN-EXCLUSION-REASONS: wrong population
rayyan-314005222	A Holistic Approach to Expressing the Burden of Caregivers for Stroke Survivors: A Systematic Review	Tziaka E, Tsiakiri A, Vlotinou P, Christidi F, Tsiptsios D, Aggelousis N, Vadikolias K, Serdari A.	RAYYAN-INCLUSION: {"Coder 1"=>"Excluded", "Coder 2"=>"Excluded"} | RAYYAN-EXCLUSION-REASONS: wrong population
rayyan-314005223	Autistic traits in obsessive compulsive disorder: A systematic review and meta-analysis	Derin S, Tetik M, Bora E.	RAYYAN-INCLUSION: {"Coder 1"=>"Excluded", "Coder 2"=>"Excluded"} | RAYYAN-EXCLUSION-REASONS: wrong outcome
rayyan-314005224	The St. Jude Children's Research Hospital After Completion of Therapy Clinic	Hudson MM.	RAYYAN-INCLUSION: {"Coder 1"=>"Excluded", "Coder 2"=>"Excluded"} | RAYYAN-EXCLUSION-REASONS: wrong publication type
rayyan-314005225	Long-Term Effectiveness and Outcomes of Bariatric Surgery: A Comprehensive Review of Current Evidence and Emerging Trends	Ram Sohan P, Mahakalkar C, Kshirsagar S, Bikkumalla S, Reddy S, Hatewar A, Dixit S.	RAYYAN-INCLUSION: {"Coder 1"=>"Excluded", "Coder 2"=>"Excluded"} | RAYYAN-EXCLUSION-REASONS: wrong population
rayyan-314005226	Clinical and electroencephalographic correlates of carbamazepine-associated hiccups in epileptic patients	Elendu C, Jeswani BM, Madekwe CC, Chukwuneta CP, Sidhu AK, Okorie CO, Banerjee AV, Oshin BD.	RAYYAN-INCLUSION: {"Coder 1"=>"Excluded", "Coder 2"=>"Excluded"} | RAYYAN-EXCLUSION-REASONS: wrong outcome
rayyan-314005227	Humanistic burden of mucopolysaccharidoses: a systematic literature review	Li JW, Yan K, Balijepalli C, Druyts E.	RAYYAN-INCLUSION: {"Coder 1"=>"Excluded", "Coder 2"=>"Excluded"} | RAYYAN-EXCLUSION-REASONS: wrong population
rayyan-314005228	Trajectory research in children with an autism diagnosis: A scoping review	Gentles SJ, Ng-Cordell EC, Hunsche MC, McVey AJ, Bednar ED, DeGroote MG, Chen YJ, Duku E, Kerns C...	RAYYAN-INCLUSION: {"Coder 1"=>"Excluded", "Coder 2"=>"Excluded"} | RAYYAN-EXCLUSION-REASONS: wrong population
rayyan-314005229	The Perspective of Cancer Patients in Palliative Care on Unmet Needs: A Qualitative Synthesis Using Meta-Ethnography	Basile I, Consolo L, Rusconi D, Arba L, Rampichini F, Caraceni A, Lusignani M.	RAYYAN-INCLUSION: {"Coder 1"=>"Excluded", "Coder 2"=>"Excluded"} | RAYYAN-EXCLUSION-REASONS: wrong population
rayyan-314005230	Information and support: Gambling-related harms: identification, assessment and management: Evidence review C		RAYYAN-INCLUSION: {"Coder 1"=>"Excluded", "Coder 2"=>"Excluded"} | RAYYAN-EXCLUSION-REASONS: wrong outcome
rayyan-314005231	A framework for neurophysiological experiments on flow states	Durcan O, Holland P, Bhattacharya J.	RAYYAN-INCLUSION: {"Coder 1"=>"Excluded", "Coder 2"=>"Excluded"} | RAYYAN-EXCLUSION-REASONS: wrong outcome
rayyan-314005232	Key factors influencing undergraduate nursing students' perceptions of the use of learning management systems: a systematic literature review	Alkhuzaimi F, Wilson CB, Wong WYA.	RAYYAN-INCLUSION: {"Coder 1"=>"Excluded", "Coder 2"=>"Excluded"} | RAYYAN-EXCLUSION-REASONS: wrong population
rayyan-314005233	Socioecological factors influencing physical activity engagement for women across the menopausal transition: a systematic review	Casey M, Dabkowski E, de Gracia MRL, Moore KA, Kennedy GA, Porter JE, Nasstasia Y, Alvarenga ME.	RAYYAN-INCLUSION: {"Coder 1"=>"Excluded", "Coder 2"=>"Excluded"} | RAYYAN-EXCLUSION-REASONS: wrong outcome
rayyan-314005234	Impact of telehealth on stroke survivor-caregiver dyad in at-home rehabilitation: A systematic review	Bartoli D, Petrizzo A, Vellone E, Alvaro R, Pucciarelli G.	RAYYAN-INCLUSION: {"Coder 1"=>"Excluded", "Coder 2"=>"Excluded"} | RAYYAN-EXCLUSION-REASONS: wrong population
rayyan-314005235	Text messaging interventions for breastfeeding outcomes: A systematic review and meta-analysis	Fan Y, Li J, Wong JYH, Fong DYT, Wang KMP, Lok KYW.	RAYYAN-INCLUSION: {"Coder 1"=>"Excluded", "Coder 2"=>"Excluded"} | RAYYAN-EXCLUSION-REASONS: wrong population
rayyan-314005236	Motivation, barriers and preferences of lifestyle changes among older adults with frailty and mild cognitive impairments: A scoping review of qualitative analysis	Mohammad Hanipah J, Mat Ludin AF, Singh DKA, Subramaniam P, Shahar S.	RAYYAN-INCLUSION: {"Coder 1"=>"Excluded", "Coder 2"=>"Excluded"} | RAYYAN-EXCLUSION-REASONS: wrong population
rayyan-314005237	Integrated Health Education Programmes With Physical Activity Among Community-Dwelling Older Adults at Risk of Atherosclerotic Cardiovascular Disease: An Integrative Review of Experimental Studies	Lo FMW, Wong EML, Lam KKW, Liu Q, Yang F, Jiang L, Huang X, Ho KY.	RAYYAN-INCLUSION: {"Coder 1"=>"Excluded", "Coder 2"=>"Excluded"} | RAYYAN-EXCLUSION-REASONS: wrong population
rayyan-314005238	Systematic review of cognitive and behavioral strategies used in effective harm reduction interventions for people who use cocaine	Pinzón-Gómez C, Langlade JP, Gantiva C.	RAYYAN-INCLUSION: {"Coder 1"=>"Excluded", "Coder 2"=>"Excluded"} | RAYYAN-EXCLUSION-REASONS: wrong publication type
rayyan-314005239	Meeting the Needs of People With Severe Quadriplegia in the 21st Century: The Case for Implanted Brain-Computer Interfaces	Sawyer A, Cooke L, Breyman E, Spohn S, Edelman S, Saravanan K, Putrino D.	RAYYAN-INCLUSION: {"Coder 1"=>"Excluded", "Coder 2"=>"Excluded"} | RAYYAN-EXCLUSION-REASONS: wrong population
rayyan-314005240	Prevalence and risk factors of depression among elderly people in nursing homes from 2012 to 2022: a systematic review and meta-analysis	Wang Q, Huang X, Liu M, Wang C, Sun Z, Huang C, Tang S.	RAYYAN-INCLUSION: {"Coder 1"=>"Excluded", "Coder 2"=>"Excluded"} | RAYYAN-EXCLUSION-REASONS: wrong outcome
rayyan-314005241	The ethical significance of user-control in AI-driven speech-BCIs: a narrative review	van Stuijvenberg OC, Samlal DPS, Vansteensel MJ, Broekman MLD, Jongsma KR.	RAYYAN-INCLUSION: {"Coder 1"=>"Excluded", "Coder 2"=>"Excluded"} | RAYYAN-EXCLUSION-REASONS: wrong outcome
rayyan-314005242	Evaluating Human-Robot Interactions to Support Healthy Aging-in-Place	Sirizi D, Sabet M, Yahyaeian AA, Bacsu JR, Smith ML, Rahemi Z.	RAYYAN-INCLUSION: {"Coder 1"=>"Excluded", "Coder 2"=>"Excluded"} | RAYYAN-EXCLUSION-REASONS: wrong publication type
rayyan-314005243	Experiences of cancer survivors returning to work decision-making: a meta-synthesis of qualitative studies	Su XQ, Sang HH, Kuai BX, Xue P, Guo YJ.	RAYYAN-INCLUSION: {"Coder 1"=>"Excluded", "Coder 2"=>"Excluded"} | RAYYAN-EXCLUSION-REASONS: wrong population
rayyan-314005244	Interpersonal distance in schizophrenia: A systematic review	Kraus J, Čavojská N, Harvanová S, Hajdúk M.	RAYYAN-INCLUSION: {"Coder 1"=>"Excluded", "Coder 2"=>"Excluded"} | RAYYAN-EXCLUSION-REASONS: wrong outcome
rayyan-314005245	Experiences of dental behaviour support techniques: A qualitative systematic review	Geddis-Regan A, Fisal ABA, Bird J, Fleischmann I, Mac Giolla Phadraig C.	RAYYAN-INCLUSION: {"Coder 1"=>"Excluded", "Coder 2"=>"Excluded"} | RAYYAN-EXCLUSION-REASONS: wrong outcome
rayyan-314005246	Theories of motivation: A comprehensive analysis of human behavior drivers	Bandhu D, Mohan MM, Nittala NAP, Jadhav P, Bhadauria A, Saxena KK.	RAYYAN-INCLUSION: {"Coder 1"=>"Excluded", "Coder 2"=>"Excluded"} | RAYYAN-EXCLUSION-REASONS: wrong population
rayyan-314005247	Psychosocial work factors influencing health, safety, well-being and productivity of waste collectors in developing countries: a scoping review	Maneen S, Botha NN, Amoadu M, Ansah EW.	RAYYAN-INCLUSION: {"Coder 1"=>"Excluded", "Coder 2"=>"Excluded"} | RAYYAN-EXCLUSION-REASONS: wrong outcome
rayyan-314005248	Should healthcare professionals include aspects of environmental sustainability in clinical decision-making? A systematic review of reasons	Kuiter SG, Herrmann A, Mertz M, Quitmann C, Salloch S.	RAYYAN-INCLUSION: {"Coder 1"=>"Excluded", "Coder 2"=>"Excluded"} | RAYYAN-EXCLUSION-REASONS: wrong population
rayyan-314005249	Social Internet Use by People With Intellectual Disabilities: A Systematic Review and Thematic Synthesis of Qualitative Studies	van Alem JLL, Frielink N, Embregts PJCM.	RAYYAN-INCLUSION: {"Coder 1"=>"Excluded", "Coder 2"=>"Excluded"} | RAYYAN-EXCLUSION-REASONS: wrong outcome
rayyan-314005250	Wearable Devices Based on Bioimpedance Test in Heart-Failure: Design Issues	Scagliusi SF, Giménez-Miranda L, Pérez-García P, Olmo-Fernández A, Huertas-Sánchez G, Medrano-Ort...	RAYYAN-INCLUSION: {"Coder 1"=>"Excluded", "Coder 2"=>"Excluded"} | RAYYAN-EXCLUSION-REASONS: wrong outcome
rayyan-314005251	Analytical decisions pose moral questions	Zaneva M.	RAYYAN-INCLUSION: {"Coder 1"=>"Excluded", "Coder 2"=>"Excluded"} | RAYYAN-EXCLUSION-REASONS: wrong publication type
rayyan-314005252	First aid training for laypeople	Kendall I, Laermans J, D'aes T, Borra V, McCaul M, Aertgeerts B, De Buck E.	RAYYAN-INCLUSION: {"Coder 1"=>"Excluded", "Coder 2"=>"Excluded"} | RAYYAN-EXCLUSION-REASONS: wrong outcome
rayyan-314005253	Treating Osteoarthritis in Jehovah's Witness Patients	Cardillo C, Schaffler BC, Lehane K, Habibi AA, Schwarzkopf R, Lajam CM.	RAYYAN-INCLUSION: {"Coder 1"=>"Excluded", "Coder 2"=>"Excluded"} | RAYYAN-EXCLUSION-REASONS: wrong population
rayyan-314005254	The ethics of non-explainable artificial intelligence: an overview for clinical nurses	Wynn M.	RAYYAN-INCLUSION: {"Coder 1"=>"Excluded", "Coder 2"=>"Excluded"} | RAYYAN-EXCLUSION-REASONS: wrong outcome
rayyan-314005255	Beyond Self-Directed Learning: The Role of Self-Regulated Learning in Nursing Education	Dunk V, Craft J.	RAYYAN-INCLUSION: {"Coder 1"=>"Excluded", "Coder 2"=>"Excluded"} | RAYYAN-EXCLUSION-REASONS: wrong population
rayyan-314005256	Exploring beyond Earth using space robotics	Chien SA, Visentin G, Basich C.	RAYYAN-INCLUSION: {"Coder 1"=>"Excluded", "Coder 2"=>"Excluded"} | RAYYAN-EXCLUSION-REASONS: wrong outcome
rayyan-314005257	Theoretical strategies for an embodied cognitive neuroscience: Mechanistic explanations of brain-body-environment systems	Mougenot D, Matheson H.	RAYYAN-INCLUSION: {"Coder 1"=>"Excluded", "Coder 2"=>"Excluded"} | RAYYAN-EXCLUSION-REASONS: wrong publication type
rayyan-314005258	The ethics of clinical research in the era of COVID-19	Vitti JN, Vitti R, Chu K, Mellis S.	RAYYAN-INCLUSION: {"Coder 1"=>"Excluded", "Coder 2"=>"Excluded"} | RAYYAN-EXCLUSION-REASONS: wrong publication type
rayyan-314005259	[Rethinking Physical Activity for Active Cognitive Aging through Exergames: An Innovative Approach]	Béraud-Peigné N, Maillot P, Perrot A.	RAYYAN-INCLUSION: {"Coder 1"=>"Excluded", "Coder 2"=>"Excluded"} | RAYYAN-EXCLUSION-REASONS: wrong population
rayyan-314005260	Drug repurposing: Clinical practices and regulatory pathways	Saranraj K, Kiran PU.	RAYYAN-INCLUSION: {"Coder 1"=>"Excluded", "Coder 2"=>"Excluded"} | RAYYAN-EXCLUSION-REASONS: wrong publication type
rayyan-314005261	AI and culture: Culturally dependent responses to AI systems	Barnes AJ, Zhang Y, Valenzuela A.	RAYYAN-INCLUSION: {"Coder 1"=>"Excluded", "Coder 2"=>"Excluded"} | RAYYAN-EXCLUSION-REASONS: wrong outcome
rayyan-314005262	Management of the Agitated Patient	Wolfe C, McCoin N.	RAYYAN-INCLUSION: {"Coder 1"=>"Excluded", "Coder 2"=>"Excluded"} | RAYYAN-EXCLUSION-REASONS: wrong publication type
rayyan-314005263	Reclaiming human dignity: a critical review of contemporary theories in light of ontological foundations	Frantz P, Rego F, Barbas S.	RAYYAN-INCLUSION: {"Coder 1"=>"Excluded", "Coder 2"=>"Excluded"} | RAYYAN-EXCLUSION-REASONS: wrong outcome
rayyan-314005264	Private equity and reproductive medicine: "Fertile breeding ground" - a physician's perspective"	Abraham Zadeh A.	RAYYAN-INCLUSION: {"Coder 1"=>"Excluded", "Coder 2"=>"Excluded"} | RAYYAN-EXCLUSION-REASONS: wrong outcome
rayyan-314005265	Candidate selection for lung transplantation - considerations beyond the medical evidence	Holm AM.	RAYYAN-INCLUSION: {"Coder 1"=>"Excluded", "Coder 2"=>"Excluded"} | RAYYAN-EXCLUSION-REASONS: wrong population
rayyan-314005266	Private equity in radiology - Why aren't we more concerned?	Davis L, D'Souza S.	RAYYAN-INCLUSION: {"Coder 1"=>"Excluded", "Coder 2"=>"Excluded"} | RAYYAN-EXCLUSION-REASONS: wrong outcome
rayyan-314005267	The effect of health education on symptom severity in patients with fibromyalgia: a systematic review and meta-analysis	Huang HX, Apriliyasari RW, Tsai PS.	RAYYAN-INCLUSION: {"Coder 1"=>"Excluded", "Coder 2"=>"Excluded"} | RAYYAN-EXCLUSION-REASONS: wrong population
rayyan-314005268	From Burden to Empowerment. Patient-Reported Influencing Factors on Participation in Shared Decision Making in Oncology, a Meta-Study	Mertens L, Wildiers H, Van Veenendaal H, Oueslati R, Kasmi T, Bekkering G, Hannes K, Delvaux N, V...	RAYYAN-INCLUSION: {"Coder 1"=>"Excluded", "Coder 2"=>"Excluded"} | RAYYAN-EXCLUSION-REASONS: wrong population
rayyan-314005269	Gatekeeper training for suicide prevention: a systematic review and meta-analysis of randomized controlled trials	Liu H, Zheng C, Cao Y, Zeng F, Chen H, Gao W.	RAYYAN-INCLUSION: {"Coder 1"=>"Excluded", "Coder 2"=>"Excluded"} | RAYYAN-EXCLUSION-REASONS: wrong outcome
rayyan-314005270	[Senses and dementia : sensory loss and dementia risk]	Smeets P, Laverdeur J, Jedidi Z, Jedidi H, Depierreux F.	RAYYAN-INCLUSION: {"Coder 1"=>"Excluded", "Coder 2"=>"Excluded"} | RAYYAN-EXCLUSION-REASONS: wrong publication type
rayyan-314005271	Ethics and Management of Substance Use Disorders in Anesthesiology: Detection, Intervention, and Treatment Through Recovery and Return	Fitzsimons MG.	RAYYAN-INCLUSION: {"Coder 1"=>"Excluded", "Coder 2"=>"Excluded"} | RAYYAN-EXCLUSION-REASONS: wrong population
rayyan-314005272	A Paradigm Shift on Deinstitutionalization and Dementia Care: A Narrative Review	Carcavilla-González N, Escalada San Adrián G, Minobes-Molina E, Pàmies-Tejedor S, Roncal-Belzunce...	RAYYAN-INCLUSION: {"Coder 1"=>"Excluded", "Coder 2"=>"Excluded"} | RAYYAN-EXCLUSION-REASONS: wrong population
rayyan-314005273	Understanding suicidality in adolescents and young adults at clinical high risk for psychosis: a narrative review on risk factors and clinical insights	Pontillo M, Di Vincenzo C, Di Luzio M, Demaria F, D'Aiello B, Bertoncini I, Apicella M, Labonia M...	RAYYAN-INCLUSION: {"Coder 1"=>"Excluded", "Coder 2"=>"Excluded"} | RAYYAN-EXCLUSION-REASONS: wrong outcome
rayyan-314005274	Twenty-Four-Hour Movement Behaviors and Social Functions in Neurodiverse Children: A Scoping Review	Fan C, Liu P, Yang Z, Yin L, Zhang S.	RAYYAN-INCLUSION: {"Coder 1"=>"Excluded", "Coder 2"=>"Excluded"} | RAYYAN-EXCLUSION-REASONS: wrong population
rayyan-314005275	Disorganisation and depression: a re-examination of how we think and speak when depressed	Palaniyappan L, Wang YL, Meister F.	RAYYAN-INCLUSION: {"Coder 1"=>"Excluded", "Coder 2"=>"Excluded"} | RAYYAN-EXCLUSION-REASONS: wrong outcome
rayyan-314005276	Exploring The Contours: Navigating Cannabis Use Among Older Adults	Shin YM, Moussa M, Akwe J.	RAYYAN-INCLUSION: {"Coder 1"=>"Excluded", "Coder 2"=>"Excluded"} | RAYYAN-EXCLUSION-REASONS: wrong outcome
rayyan-314005277	Impact of pressure injuries on health-related quality of life: A systematic review	Liu S, Rawson H, Islam RM, Team V.	RAYYAN-INCLUSION: {"Coder 1"=>"Excluded", "Coder 2"=>"Excluded"} | RAYYAN-EXCLUSION-REASONS: wrong population
rayyan-314005278	Health-related quality of life of Multiple Endocrine Neoplasia Type 1 patients: A mixed methods systematic review	Salomé V, Antoine J, Côme L, Pierre G, Christine B, Marie P.	RAYYAN-INCLUSION: {"Coder 1"=>"Excluded", "Coder 2"=>"Excluded"} | RAYYAN-EXCLUSION-REASONS: wrong population
rayyan-314005279	Courtesy Stigma and HIV Professionals: A Brief Review of Implications for Psychosocial and Professional Well-Being	Aluah CP, Robillard A, Billings D, Smallwood S.	RAYYAN-INCLUSION: {"Coder 1"=>"Excluded", "Coder 2"=>"Excluded"} | RAYYAN-EXCLUSION-REASONS: wrong population
rayyan-314005280	Perceived teacher support and student engagement among higher education students - a systematic literature review	Prananto K, Cahyadi S, Lubis FY, Hinduan ZR.	RAYYAN-INCLUSION: {"Coder 1"=>"Excluded", "Coder 2"=>"Excluded"} | RAYYAN-EXCLUSION-REASONS: wrong population
rayyan-314005281	The effects of exercise-based prehabilitation in patients undergoing coronary artery bypass grafting surgery: A systematic review of randomized controlled trials	Yamikan H, Ahiskali GN, Demirel A, Kütükcü EC.	RAYYAN-INCLUSION: {"Coder 1"=>"Excluded", "Coder 2"=>"Excluded"} | RAYYAN-EXCLUSION-REASONS: wrong population
rayyan-314005282	Interventions for mitigating occupational stress for professional dementia caregivers in residential aged care: A systematic review with meta-analysis	Antipas H, Tamplin J, Vieira Sousa T, Baker FA.	RAYYAN-INCLUSION: {"Coder 1"=>"Excluded", "Coder 2"=>"Excluded"} | RAYYAN-EXCLUSION-REASONS: wrong population
rayyan-314005283	Does the effect of cognitive behavior therapy for chronic fatigue syndrome (ME/CFS) vary by patient characteristics? A systematic review and individual patient data meta-analysis	Kuut TA, Buffart LM, Braamse AMJ, Csorba I, Bleijenberg G, Nieuwkerk P, Moss-Morris R, Müller F, ...	RAYYAN-INCLUSION: {"Coder 1"=>"Excluded", "Coder 2"=>"Excluded"} | RAYYAN-EXCLUSION-REASONS: wrong population
rayyan-314005284	Effects of Supervised Rehabilitation on Psychosocial and Participation-Related Outcomes After Lumbar Spine Surgery: A Systematic Review and Meta-Analysis	Scandelli F, De Leo D, Marino G, De Martino E, Cannizzaro D, Adamo P, Temporiti F.	RAYYAN-INCLUSION: {"Coder 1"=>"Excluded", "Coder 2"=>"Excluded"} | RAYYAN-EXCLUSION-REASONS: wrong outcome
rayyan-314005285	Effects of Virtual Reality Based on Fall Prevention Intervention: A Systematic Review and Meta-Analysis	Park BM, Choi H, Jeong H.	RAYYAN-INCLUSION: {"Coder 1"=>"Excluded", "Coder 2"=>"Excluded"} | RAYYAN-EXCLUSION-REASONS: wrong population
rayyan-314005286	The Role of Physical Activity in ADHD Management: Diagnostic, Digital and Non-Digital Interventions, and Lifespan Considerations	Martín-Rodríguez A, Herrero-Roldán S, Clemente-Suárez VJ.	RAYYAN-INCLUSION: {"Coder 1"=>"Excluded", "Coder 2"=>"Excluded"} | RAYYAN-EXCLUSION-REASONS: wrong outcome
rayyan-314005287	IUPHAR review - Novel therapeutic targets for schizophrenia treatment: A translational perspective	Begni V, Marchesin A, Riva MA.	RAYYAN-INCLUSION: {"Coder 1"=>"Excluded", "Coder 2"=>"Excluded"} | RAYYAN-EXCLUSION-REASONS: wrong publication type
rayyan-314005288	Social cognition in autism and ADHD	Bölte S.	RAYYAN-INCLUSION: {"Coder 1"=>"Excluded", "Coder 2"=>"Excluded"} | RAYYAN-EXCLUSION-REASONS: wrong outcome
rayyan-314005289	Client-identified outcomes of individual psychotherapy: a qualitative meta-analysis	Ladmanová M, Řiháček T, Timulak L, Jonášová K, Kubantová B, Mikoška P, Polakovská L, Elliott R.	RAYYAN-INCLUSION: {"Coder 1"=>"Excluded", "Coder 2"=>"Excluded"} | RAYYAN-EXCLUSION-REASONS: wrong publication type
rayyan-314005290	Adherence to Cardiac Rehabilitation in Patients with Acute Myocardial Infarction After PCI: A Scoping Review	Li P, Zhang W, Wu B.	RAYYAN-INCLUSION: {"Coder 1"=>"Excluded", "Coder 2"=>"Excluded"} | RAYYAN-EXCLUSION-REASONS: wrong population
rayyan-314005291	Dyadic Interventions for Promoting Healthy Diets in Patients With Cardiovascular Disease: A Systematic Review and Meta-Analysis	Yan Y, Huang Y, Wang MP, Lau KK, Anderson CS, Lee JJ.	RAYYAN-INCLUSION: {"Coder 1"=>"Excluded", "Coder 2"=>"Excluded"} | RAYYAN-EXCLUSION-REASONS: wrong population
rayyan-314005292	Self-management interventions for adult haemodialysis patients: a scoping review of randomized controlled trials	Friedrich NK, Schmitt N, Hruby H, Kugler C.	RAYYAN-INCLUSION: {"Coder 1"=>"Excluded", "Coder 2"=>"Excluded"} | RAYYAN-EXCLUSION-REASONS: wrong population
rayyan-314005293	Breaking the Stigma: A Systematic Review of Antipsychotic Efficacy in Children and Adolescents with Behavioral Disorders	Sanfins N, Andrade P, Azevedo J.	RAYYAN-INCLUSION: {"Coder 1"=>"Excluded", "Coder 2"=>"Excluded"} | RAYYAN-EXCLUSION-REASONS: wrong population
rayyan-314005294	Quality of Life Outcomes in Children Following Surgical Management of Gastroschisis: A Systematic Review and Meta-analysis	Wiebe ME, Kattini C, Larocca V, Thorburn C, Hayawi L, Bijelić V, Kaur M, Nasr A.	RAYYAN-INCLUSION: {"Coder 1"=>"Excluded", "Coder 2"=>"Excluded"} | RAYYAN-EXCLUSION-REASONS: wrong population
rayyan-314005295	A systematic review of dramatherapy interventions used to support adults with psychosis	Melvin E, Green M, Keiller E, Parmar C, Bourne J.	RAYYAN-INCLUSION: {"Coder 1"=>"Excluded", "Coder 2"=>"Excluded"} | RAYYAN-EXCLUSION-REASONS: wrong outcome
rayyan-314005296	Effectiveness and User Experience of Virtual Reality for Social Anxiety Disorder: Systematic Review	Shahid S, Kelson J, Saliba A.	RAYYAN-INCLUSION: {"Coder 1"=>"Excluded", "Coder 2"=>"Excluded"} | RAYYAN-EXCLUSION-REASONS: wrong outcome
rayyan-314005297	Chronic cough: more than just a persistent cough: a systematic literature review to understand the impact of chronic cough on quality of life	Bali V, Adriano A, Byrne A, Akers KG, Frederickson A, Schelfhout J.	RAYYAN-INCLUSION: {"Coder 1"=>"Excluded", "Coder 2"=>"Excluded"} | RAYYAN-EXCLUSION-REASONS: wrong population
rayyan-314005298	Quality of life in people with sickle cell disease treated with automated red blood cell exchange	Dierick K, Rodriguez-Grande B, Navarro-Aragall AG, Beraud M.	RAYYAN-INCLUSION: {"Coder 1"=>"Excluded", "Coder 2"=>"Excluded"} | RAYYAN-EXCLUSION-REASONS: wrong population
rayyan-314005299	Exploring interventions to support life participation for adults with chronic kidney disease: a scoping review	Correa M, Hussam R, Farragher J.	RAYYAN-INCLUSION: {"Coder 1"=>"Excluded", "Coder 2"=>"Excluded"} | RAYYAN-EXCLUSION-REASONS: wrong population
rayyan-314005300	Clinical, Quality of Life, and Health Care Utilization Outcomes of Switching the Administration Route of Antipsychotic Medications Among People With Schizophrenia Spectrum Disorder: A Systematic Review and Meta-Analysis	Kappi A, Wang T, Abu Farsakh B, Okoli CTC.	RAYYAN-INCLUSION: {"Coder 1"=>"Excluded", "Coder 2"=>"Excluded"} | RAYYAN-EXCLUSION-REASONS: wrong outcome
rayyan-314005301	Hair loss: alopecia fears and realities for survivors of breast cancer-a narrative review	Peera M, Rose L, Kaufman L, Zhang E, Alkhaifi M, Dulmage B.	RAYYAN-INCLUSION: {"Coder 1"=>"Excluded", "Coder 2"=>"Excluded"} | RAYYAN-EXCLUSION-REASONS: wrong population
rayyan-314005302	Development of a Conceptual Model for the Patient Experience of Immunoglobulin A Nephropathy (IgAN): A Qualitative Literature Review	Aldhouse NVJ, Kitchen H, Al-Zubeidi T, Thursfield M, Winnette R, See Tai S, Zhu L, Freitas C, Gar...	RAYYAN-INCLUSION: {"Coder 1"=>"Excluded", "Coder 2"=>"Excluded"} | RAYYAN-EXCLUSION-REASONS: wrong population
rayyan-314005303	Risperidone In Situ Microparticles: A Review in Schizophrenia	Syed YY.	RAYYAN-INCLUSION: {"Coder 1"=>"Excluded", "Coder 2"=>"Excluded"} | RAYYAN-EXCLUSION-REASONS: wrong outcome
rayyan-314005304	Ethical Considerations Regarding Psychedelics for Clinical Pain Research	Robinson CL, Slitzky M, Schatman ME, Yong RJ, Lehman AD, Kaynar AM, Shivanekar SP, Emerick T.	RAYYAN-INCLUSION: {"Coder 1"=>"Excluded", "Coder 2"=>"Excluded"} | RAYYAN-EXCLUSION-REASONS: wrong outcome
rayyan-314005305	Patient Experiences of Patient-Initiated Brief Admission in Psychiatric Care: A Systematic Review	Värnå E, Nederman J, Saliba-Gustafsson EA, Eckerström J.	RAYYAN-INCLUSION: {"Coder 1"=>"Excluded", "Coder 2"=>"Excluded"} | RAYYAN-EXCLUSION-REASONS: wrong outcome
rayyan-314005306	A systematic review of reminder and guidance systems for Alzheimer's Disease and Related Dementias patients: context, barriers and facilitators	Peres B, Campos PF.	RAYYAN-INCLUSION: {"Coder 1"=>"Excluded", "Coder 2"=>"Excluded"} | RAYYAN-EXCLUSION-REASONS: wrong outcome
rayyan-314005307	Hot Versus Cold Debriefing in a Nursing Context: An Integrative Review	Alanez FZ, Miller E, Morrison CF, Kelcey B, Wagner R.	RAYYAN-INCLUSION: {"Coder 1"=>"Excluded", "Coder 2"=>"Excluded"} | RAYYAN-EXCLUSION-REASONS: wrong outcome
rayyan-314005308	Promoting Academic Success in Nursing Education Through Academic Coaching: A Scoping Review	Mingo SR, Fitch O, Tierney L, Nesbitt D.	RAYYAN-INCLUSION: {"Coder 1"=>"Excluded", "Coder 2"=>"Excluded"} | RAYYAN-EXCLUSION-REASONS: wrong outcome
rayyan-314005309	Buprenorphine and Opioid Use Disorder Training: Graduate Nursing Curricula Recommendations	Meadows L, Simonton A, Rolin D.	RAYYAN-INCLUSION: {"Coder 1"=>"Excluded", "Coder 2"=>"Excluded"} | RAYYAN-EXCLUSION-REASONS: wrong outcome
rayyan-314005310	Assessment of the person-centered maternity care scale: a global systematic review	Odiase OJ, Smith K, Ogunfunmi G, Afulani PA.	RAYYAN-INCLUSION: {"Coder 1"=>"Excluded", "Coder 2"=>"Excluded"} | RAYYAN-EXCLUSION-REASONS: wrong outcome
rayyan-314005311	Adverse mental health inpatient experiences: Qualitative systematic review of international literature	Hallett N, Dickinson R, Eneje E, Dickens GL.	RAYYAN-INCLUSION: {"Coder 1"=>"Excluded", "Coder 2"=>"Excluded"} | RAYYAN-EXCLUSION-REASONS: wrong outcome
rayyan-314005312	High-reward, high-risk technologies? An ethical and legal account of AI development in healthcare	Corfmat M, Martineau JT, Régis C.	RAYYAN-INCLUSION: {"Coder 1"=>"Excluded", "Coder 2"=>"Excluded"} | RAYYAN-EXCLUSION-REASONS: wrong publication type
rayyan-314005313	Age-effects of sport education model on basic psychological needs and intrinsic motivation of adolescent students: A systematic review and meta-analysis	Dai J, Chen J, Huang Z, Chen Y, Li Y, Sun J, Li D, Lu M, Chen J.	RAYYAN-INCLUSION: {"Coder 1"=>"Excluded", "Coder 2"=>"Excluded"} | RAYYAN-EXCLUSION-REASONS: wrong population
rayyan-314005314	Underpinnings of the Halachic Approach to BRCA Screening and Intervention: Facilitating Provider Counseling for Observant Jewish Populations	Greenberger C, Mor P.	RAYYAN-INCLUSION: {"Coder 1"=>"Excluded", "Coder 2"=>"Excluded"} | RAYYAN-EXCLUSION-REASONS: wrong publication type
rayyan-314005315	Is the university an authoritarian institution? A theoretical exploration with Lacan, Fromm, and Rancière	Ronge B.	RAYYAN-INCLUSION: {"Coder 1"=>"Excluded", "Coder 2"=>"Excluded"} | RAYYAN-EXCLUSION-REASONS: wrong publication type
rayyan-314005316	Shared Citizenship, Context, and the Next Generation of Self-Determination Research	Shogren KA, Luckasson R, Schalock RL.	RAYYAN-INCLUSION: {"Coder 1"=>"Excluded", "Coder 2"=>"Excluded"} | RAYYAN-EXCLUSION-REASONS: wrong population
rayyan-314005317	Influencing factors related to stroke patients' rehabilitation motivation: a scoping review	Fan X, Xia Y, Wu J, Jia S, Hu J.	RAYYAN-INCLUSION: {"Coder 1"=>"Excluded", "Coder 2"=>"Excluded"} | RAYYAN-EXCLUSION-REASONS: wrong population
rayyan-314005318	Exploring Screening Practices for Child Sexual Abuse in School Settings: An Integrative Review	Ackers SM, Colbert AM, Fraley HE, Schreiber JB.	RAYYAN-INCLUSION: {"Coder 1"=>"Excluded", "Coder 2"=>"Excluded"} | RAYYAN-EXCLUSION-REASONS: wrong population
rayyan-314005319	Efficacy of solution-focused interventions with caregivers of persons living with different conditions: A systematic review	Kumar A, Raman KJ, John JP, Bhaskarapillai B.	RAYYAN-INCLUSION: {"Coder 1"=>"Excluded", "Coder 2"=>"Excluded"} | RAYYAN-EXCLUSION-REASONS: wrong population
rayyan-314005320	Theory of Mind in Huntington's Disease: A Systematic Review of 20 Years of Research	Escudero-Cabarcas J, Pineda-Alhucema W, Martinez-Banfi M, Acosta-López JE, Cervantes-Henriquez ML...	RAYYAN-INCLUSION: {"Coder 1"=>"Excluded", "Coder 2"=>"Excluded"} | RAYYAN-EXCLUSION-REASONS: wrong population
rayyan-314005321	Evolution of body size and selfhood: Size-scaling from selfless reproduction to enhanced self-preservation	Glazier DS.	RAYYAN-INCLUSION: {"Coder 1"=>"Excluded", "Coder 2"=>"Excluded"} | RAYYAN-EXCLUSION-REASONS: wrong population
rayyan-314005322	Reconsider the Anger of Marginalized Communities	Xu M.	RAYYAN-INCLUSION: {"Coder 1"=>"Excluded", "Coder 2"=>"Excluded"} | RAYYAN-EXCLUSION-REASONS: wrong population
rayyan-314005323	Older Care Leavers Entering the Aged Care System: A Narrative Review	Turnbull L, Morris S, Mendes P, Baidawi S.	RAYYAN-INCLUSION: {"Coder 1"=>"Excluded", "Coder 2"=>"Excluded"} | RAYYAN-EXCLUSION-REASONS: wrong population
rayyan-314005324	Boosting: Empowering Citizens with Behavioral Science	Herzog SM, Hertwig R.	RAYYAN-INCLUSION: {"Coder 1"=>"Excluded", "Coder 2"=>"Excluded"} | RAYYAN-EXCLUSION-REASONS: wrong publication type
rayyan-314005325	Hands-Free Haptic Navigation Devices for Actual Walking	Kappers AML, Holt RJ, Junggeburth TJW, Oen MFS, van de Wetering BJT, Plaisier MA.	RAYYAN-INCLUSION: {"Coder 1"=>"Excluded", "Coder 2"=>"Excluded"} | RAYYAN-EXCLUSION-REASONS: wrong publication type
rayyan-314005327	[Research progress of panoramic evaluation of medical artificial intelligence]	Li HZ, Liu J.	RAYYAN-INCLUSION: {"Coder 1"=>"Excluded", "Coder 2"=>"Excluded"} | RAYYAN-EXCLUSION-REASONS: wrong publication type
rayyan-314005328	Emergence from Disorders of Consciousness: Optimizing Self-Agency Through Communication	Murtaugh B, Fager S, Sorenson T.	RAYYAN-INCLUSION: {"Coder 1"=>"Excluded", "Coder 2"=>"Excluded"} | RAYYAN-EXCLUSION-REASONS: wrong outcome
rayyan-314005329	Work outcomes in public safety personnel after potentially traumatic events: A systematic review	Wagner SL, White N, White M, Fyfe T, Matthews LR, Randall C, Regehr C, Alden LE, Buys N, Carey MG...	RAYYAN-INCLUSION: {"Coder 1"=>"Excluded", "Coder 2"=>"Excluded"} | RAYYAN-EXCLUSION-REASONS: wrong population
rayyan-314005330	Probiotic, prebiotic, synbiotic and fermented food supplementation in psychiatric disorders: A systematic review of clinical trials	Ribera C, Sánchez-Ortí JV, Clarke G, Marx W, Mörkl S, Balanzá-Martínez V.	RAYYAN-INCLUSION: {"Coder 1"=>"Excluded", "Coder 2"=>"Excluded"} | RAYYAN-EXCLUSION-REASONS: wrong outcome
rayyan-314005331	Factors related to professional commitment of nursing students: a systematic review and thematic synthesis	Chen H, Chen Y, Zheng A, Tan X, Han L.	RAYYAN-INCLUSION: {"Coder 1"=>"Excluded", "Coder 2"=>"Excluded"} | RAYYAN-EXCLUSION-REASONS: wrong population
rayyan-314005332	The Effectiveness of Patient-Centered Digital Empowerment Programs in Hematological Cancer Care: A Systematic Review and Meta-Analysis of Randomized Controlled Trials	Sezgin MG, Bektas H.	RAYYAN-INCLUSION: {"Coder 1"=>"Excluded", "Coder 2"=>"Excluded"} | RAYYAN-EXCLUSION-REASONS: wrong population
rayyan-314005333	New horizon in improving ageing with improvisational theatre	Keisari S, Krueger KR, Ben-David BM, Hainselin M.	RAYYAN-INCLUSION: {"Coder 1"=>"Excluded", "Coder 2"=>"Excluded"} | RAYYAN-EXCLUSION-REASONS: wrong population
rayyan-314005334	A targeted literature review on the impact of tailored interventions on patient outcomes in oncology	Ferrier G, Filipovic A, Wasan H, di Pietro A, Mittal D, Kamath G, Kharawala S, Mehmud F.	RAYYAN-INCLUSION: {"Coder 1"=>"Excluded", "Coder 2"=>"Excluded"} | RAYYAN-EXCLUSION-REASONS: wrong population
rayyan-314005335	Exploring the impact of professional development about family-centred service for health professionals working in paediatric disability: a scoping review	Britt K, O'Connor B, Babic R, Soper AK, Knight S, Imms C.	RAYYAN-INCLUSION: {"Coder 1"=>"Excluded", "Coder 2"=>"Excluded"} | RAYYAN-EXCLUSION-REASONS: wrong population
rayyan-314005336	Validity evaluation of the Health Information Preferences Questionnaire among college students	Tang K, Yuan J, Luo L.	RAYYAN-INCLUSION: {"Coder 1"=>"Excluded", "Coder 2"=>"Excluded"} | RAYYAN-EXCLUSION-REASONS: wrong population
rayyan-314005337	The prevalence and effect of poor sleep amongst paramedics: a systematic review	Kendrick K, Ogeil RP, Dunn M.	RAYYAN-INCLUSION: {"Coder 1"=>"Excluded", "Coder 2"=>"Excluded"} | RAYYAN-EXCLUSION-REASONS: wrong population
rayyan-314005338	Fillers and methods to improve the effective (out-plane) thermal conductivity of polymeric thermal interface materials - A review	Mumtaz N, Li Y, Artiaga R, Farooq Z, Mumtaz A, Guo Q, Nisa FU.	RAYYAN-INCLUSION: {"Coder 1"=>"Excluded", "Coder 2"=>"Excluded"} | RAYYAN-EXCLUSION-REASONS: wrong outcome
rayyan-314005339	Effects of self-management education on quality of life in patients with epilepsy: A systematic review and meta-analysis	Huang Y, Zhang M, Liu T.	RAYYAN-INCLUSION: {"Coder 1"=>"Excluded", "Coder 2"=>"Excluded"} | RAYYAN-EXCLUSION-REASONS: wrong outcome
rayyan-314005340	Exploring the landscape of routine immunization in Nigeria: A scoping review of barriers and facilitators	Mohammed Y, Reynolds HW, Waziri H, Attahiru A, Olowo-Okere A, Kamateeka M, Waziri NE, Garba AM, C...	RAYYAN-INCLUSION: {"Coder 1"=>"Excluded", "Coder 2"=>"Excluded"} | RAYYAN-EXCLUSION-REASONS: wrong outcome
rayyan-314005341	Experiences of Community-Living Adults With Pressure Injuries: A Qualitative Systematic Review With Thematic Synthesis	Kersten M, Coxon K.	RAYYAN-INCLUSION: {"Coder 1"=>"Excluded", "Coder 2"=>"Excluded"} | RAYYAN-EXCLUSION-REASONS: wrong population
rayyan-314005342	Physical activity and mental health: a systematic review and best-evidence synthesis of mediation and moderation studies	White RL, Vella S, Biddle S, Sutcliffe J, Guagliano JM, Uddin R, Burgin A, Apostolopoulos M, Nguy...	RAYYAN-INCLUSION: {"Coder 1"=>"Excluded", "Coder 2"=>"Excluded"} | RAYYAN-EXCLUSION-REASONS: wrong outcome
rayyan-314005343	Recent advances and controversial issues in the optimal management of asymptomatic carotid stenosis	Paraskevas KI, Brown MM, Lal BK, Myrcha P, Lyden SP, Schneider PA, Poredos P, Mikhailidis DP, Sec...	RAYYAN-INCLUSION: {"Coder 1"=>"Excluded", "Coder 2"=>"Excluded"} | RAYYAN-EXCLUSION-REASONS: wrong population
rayyan-314005344	Assessing patient-reported outcomes (PROs) and patient-related outcomes in randomized cancer clinical trials for older adults: Results of DATECAN-ELDERLY initiative	Galvin A, Soubeyran P, Brain E, Cheung KL, Hamaker ME, Kanesvaran R, Mauer M, Mohile S, Montroni ...	RAYYAN-INCLUSION: {"Coder 1"=>"Excluded", "Coder 2"=>"Excluded"} | RAYYAN-EXCLUSION-REASONS: wrong population
rayyan-314005345	Person-centred maternity care during childbirth: a systematic review in low and middle-income countries	Kassa ZY, Dadi AF, Bizuayehu HM, Hassen TA, Ahmed KY, Ketema DB, Amsalu E, Bore MG, Kibret GD, Al...	RAYYAN-INCLUSION: {"Coder 1"=>"Excluded", "Coder 2"=>"Excluded"} | RAYYAN-EXCLUSION-REASONS: wrong population
rayyan-314005346	The association between emotional regulation dimensions and somatic symptom disorders: A systematic review and meta-analysis	Yan H, Zhou A, Li Q, Wu C.	RAYYAN-INCLUSION: {"Coder 1"=>"Excluded", "Coder 2"=>"Excluded"} | RAYYAN-EXCLUSION-REASONS: wrong outcome
rayyan-314005347	[Advance directives and mental disorders: a practice recommendation of the Commission for Ethics and Law of the German Association for Psychiatry, Psychotherapy and Psychosomatics]	Müller S, Gather J, Gouzoulis-Mayfrank E, Henking T, Koller M, Saß H, Steinert T, Pollmächer T.	RAYYAN-INCLUSION: {"Coder 1"=>"Excluded", "Coder 2"=>"Excluded"} | RAYYAN-EXCLUSION-REASONS: wrong publication type
rayyan-314005348	Principles for Service Delivery: Best Practices for Cervical Screening for Women with Disabilities	Kuper H, Andiwijaya FR, Rotenberg S, Yip JLY.	RAYYAN-INCLUSION: {"Coder 1"=>"Excluded", "Coder 2"=>"Excluded"} | RAYYAN-EXCLUSION-REASONS: wrong publication type
rayyan-314005349	Ethical Principles of Clinical and Translational Research	Chen NL, Sng BL.	RAYYAN-INCLUSION: {"Coder 1"=>"Excluded", "Coder 2"=>"Excluded"} | RAYYAN-EXCLUSION-REASONS: wrong publication type
rayyan-314005350	Techniques and procedures for advancing feeds for children with intestinal failure due to short bowel syndrome: A narrative review	Bobo E, King LM.	RAYYAN-INCLUSION: {"Coder 1"=>"Excluded", "Coder 2"=>"Excluded"} | RAYYAN-EXCLUSION-REASONS: wrong population
rayyan-314005351	Can the insects Galleria mellonella and Tenebrio molitor be the future of plastic biodegradation?	Burd BS, Mussagy CU, Bebber C, Sant'Ana Pegorin Brasil G, Dos Santos LS, Guerra NB, Persinoti GF,...	RAYYAN-INCLUSION: {"Coder 1"=>"Excluded", "Coder 2"=>"Excluded"} | RAYYAN-EXCLUSION-REASONS: wrong population
rayyan-314005352	Mental Health and Malocclusion: A Comprehensive Review	Alsulaiman OA, Alghannam MI, Almazroua DM, Alamri AS, Shahin SY, Nassar EA, Almasoud NN, Alsulaim...	RAYYAN-INCLUSION: {"Coder 1"=>"Excluded", "Coder 2"=>"Excluded"} | RAYYAN-EXCLUSION-REASONS: wrong population
rayyan-314005353	Association Between Temporomandibular Disorders and Irritable Bowel Syndrome: A Scoping Review	Saczuk K, Roszuk S, Wirkijowska M, Fabisiak A, Eyüboğlu TF, Özcan M, Lukomska-Szymanska M.	RAYYAN-INCLUSION: {"Coder 1"=>"Excluded", "Coder 2"=>"Excluded"} | RAYYAN-EXCLUSION-REASONS: wrong population
rayyan-314005354	Exploring the Needs of Stakeholders For Successful Patient Involvement in Mental Health Education	Klarenbeek M, de Bruin E, Namer Y.	RAYYAN-INCLUSION: {"Coder 1"=>"Excluded", "Coder 2"=>"Excluded"} | RAYYAN-EXCLUSION-REASONS: wrong population
rayyan-314005355	A Survey on Artificial Neural Networks in Human-Robot Interaction	Świetlicka A.	RAYYAN-INCLUSION: {"Coder 1"=>"Excluded", "Coder 2"=>"Excluded"} | RAYYAN-EXCLUSION-REASONS: wrong publication type
rayyan-314005356	Clinical insights: A comprehensive review of language models in medicine	Neveditsin N, Lingras P, Mago V.	RAYYAN-INCLUSION: {"Coder 1"=>"Excluded", "Coder 2"=>"Excluded"} | RAYYAN-EXCLUSION-REASONS: wrong outcome
rayyan-314005357	Social Media and Development of Sexual and Gender Identity in Adolescents	Suto DJ, Turban JL, Belfort EL.	RAYYAN-INCLUSION: {"Coder 1"=>"Excluded", "Coder 2"=>"Excluded"} | RAYYAN-EXCLUSION-REASONS: wrong population
rayyan-314005358	Neoliberalism in academia: reflections from a parasitologist	Gasser RB.	RAYYAN-INCLUSION: {"Coder 1"=>"Excluded", "Coder 2"=>"Excluded"} | RAYYAN-EXCLUSION-REASONS: wrong publication type
rayyan-314005359	Systematic Review of the Application of Artificial Intelligence in Healthcare and Nursing Care	Koo TH, Zakaria AD, Ng JK, Leong XB.	RAYYAN-INCLUSION: {"Coder 1"=>"Excluded", "Coder 2"=>"Excluded"} | RAYYAN-EXCLUSION-REASONS: wrong population
rayyan-314005360	Digital pathology implementation in cancer diagnostics: towards informed decision-making	Sulaieva O, Dudin O, Koshyk O, Panko M, Kobyliak N.	RAYYAN-INCLUSION: {"Coder 1"=>"Excluded", "Coder 2"=>"Excluded"} | RAYYAN-EXCLUSION-REASONS: wrong population
rayyan-314005361	Motivation Science Can Improve Diversity, Equity, and Inclusion (DEI) Trainings	Legate N, Weinstein N.	RAYYAN-INCLUSION: {"Coder 1"=>"Excluded", "Coder 2"=>"Excluded"} | RAYYAN-EXCLUSION-REASONS: wrong publication type
rayyan-314005362	Ethics of artificial intelligence in medicine	Savulescu J, Giubilini A, Vandersluis R, Mishra A.	RAYYAN-INCLUSION: {"Coder 1"=>"Excluded", "Coder 2"=>"Excluded"} | RAYYAN-EXCLUSION-REASONS: wrong publication type
rayyan-314005363	Educating the Educator: Understanding Essential Components of Contemporary Urology Residency Training	Yong C.	RAYYAN-INCLUSION: {"Coder 1"=>"Excluded", "Coder 2"=>"Excluded"} | RAYYAN-EXCLUSION-REASONS: wrong publication type
rayyan-314005364	Individual and community catalysts for Renewable Energy Communities (RECs) development	De Simone E, Rochira A, Mannarini T.	RAYYAN-INCLUSION: {"Coder 1"=>"Excluded", "Coder 2"=>"Excluded"} | RAYYAN-EXCLUSION-REASONS: wrong outcome
rayyan-314005365	The neoliberal leaning of the neuroscience discourse when it deals with mental health and learning disorders	Brun C, Boraud T, Gonon F.	RAYYAN-INCLUSION: {"Coder 1"=>"Excluded", "Coder 2"=>"Excluded"} | RAYYAN-EXCLUSION-REASONS: wrong publication type
rayyan-314005366	Nursing privilege: A concept analysis	Abujaber AA, Nashwan AJ.	RAYYAN-INCLUSION: {"Coder 1"=>"Excluded", "Coder 2"=>"Excluded"} | RAYYAN-EXCLUSION-REASONS: wrong publication type
rayyan-314005367	Consent and Assent in Pediatric Research	Hester DM, Miner SA.	RAYYAN-INCLUSION: {"Coder 1"=>"Excluded", "Coder 2"=>"Excluded"} | RAYYAN-EXCLUSION-REASONS: wrong population
rayyan-314005368	Effect of exercise intervention on quality of life and exercise capacity in patients with atrial fibrillation: a systematic review and network meta-analysis	Xi Y, Zhang Y, Han L, Zhang M, Liu Y, Xiong J, Wang Y, Li W, Bai F, Cai M, Dou X, Wang X.	RAYYAN-INCLUSION: {"Coder 1"=>"Excluded", "Coder 2"=>"Excluded"} | RAYYAN-EXCLUSION-REASONS: wrong population
rayyan-314005369	Social participation of stroke patients: a bibliometric analysis	Yan J, Wang Y, Zhang L, Chen P, Yang N, Zhang H.	RAYYAN-INCLUSION: {"Coder 1"=>"Excluded", "Coder 2"=>"Excluded"} | RAYYAN-EXCLUSION-REASONS: wrong population
rayyan-314005370	Measuring more than just centimeters: a scoping review of outcome measures in cosmetic stature lengthening	Yalcinkaya A, Tirta M, Rahbek O, Jepsen JF, Rathleff MS, Iobst C, Kold S.	RAYYAN-INCLUSION: {"Coder 1"=>"Excluded", "Coder 2"=>"Excluded"} | RAYYAN-EXCLUSION-REASONS: wrong population
rayyan-314005371	Contributions of a time use perspective in community mental health practice: a scoping review	Fossey E, Doroud N, Harvey CA, Dun C, Hitch D, Farnworth L, Krupa T.	RAYYAN-INCLUSION: {"Coder 1"=>"Excluded", "Coder 2"=>"Excluded"} | RAYYAN-EXCLUSION-REASONS: wrong outcome
rayyan-314005372	Effects of web-based interventions on quality of life among patients with breast cancer: A systematic review and meta-analysis of randomized controlled trials	Coombs LA, Kim M.	RAYYAN-INCLUSION: {"Coder 1"=>"Excluded", "Coder 2"=>"Excluded"} | RAYYAN-EXCLUSION-REASONS: wrong population
rayyan-314005373	Long-acting antipsychotic treatments: focus on women with schizophrenia	Brissos S, Balanzá-Martínez V.	RAYYAN-INCLUSION: {"Coder 1"=>"Excluded", "Coder 2"=>"Excluded"} | RAYYAN-EXCLUSION-REASONS: wrong outcome
rayyan-314005374	Heightism, growth hormone treatment, and social functioning: a holistic approach to a persistent clinical challenge	Kamoun C, Largent EA, Grimberg A.	RAYYAN-INCLUSION: {"Coder 1"=>"Excluded", "Coder 2"=>"Excluded"} | RAYYAN-EXCLUSION-REASONS: wrong outcome
rayyan-314005375	Long-term quality of life after acute pancreatitis: a systematic review and meta-analysis	Xu D, Liu C, Zhou J.	RAYYAN-INCLUSION: {"Coder 1"=>"Excluded", "Coder 2"=>"Excluded"} | RAYYAN-EXCLUSION-REASONS: wrong population
rayyan-314005376	Identification of the PROMs used to assess ICI toxicities and HRQoL in patients receiving immune checkpoint inhibitor treatment in cancer care and their suitability: A systematic review	Georgopoulou S, Droney J, Jaganathan PP, Howell P, Doherty AM, Young K, Cruickshank S.	RAYYAN-INCLUSION: {"Coder 1"=>"Excluded", "Coder 2"=>"Excluded"} | RAYYAN-EXCLUSION-REASONS: wrong population
rayyan-314005377	Community Integration of Disability: A Bibliometric and Knowledge-Map Analysis	Wang S, Li D, Liu C, Sun X, Shi Y, Wang H, Zhang H.	RAYYAN-INCLUSION: {"Coder 1"=>"Excluded", "Coder 2"=>"Excluded"} | RAYYAN-EXCLUSION-REASONS: wrong publication type
rayyan-314005378	Effects of Pilates exercises on health-related quality of life in postmenopausal women: a systematic review and meta-analysis	de Almeida PP, de Oliveira RG, de Almeida LIM, de Oliveira LC.	RAYYAN-INCLUSION: {"Coder 1"=>"Excluded", "Coder 2"=>"Excluded"} | RAYYAN-EXCLUSION-REASONS: wrong population
rayyan-314005379	Impact of structured physical activity on youth's mental health: A review of umbrella reviews	Ciacchella C, Collacchi B, Fiorillo A, Sampogna G, Cirulli F.	RAYYAN-INCLUSION: {"Coder 1"=>"Excluded", "Coder 2"=>"Excluded"} | RAYYAN-EXCLUSION-REASONS: wrong outcome
rayyan-314005380	Digital Therapeutics for Improving Effectiveness of Pharmaceutical Drugs and Biological Products: Preclinical and Clinical Studies Supporting Development of Drug + Digital Combination Therapies for Chronic Diseases	Biskupiak Z, Ha VV, Rohaj A, Bulaj G.	RAYYAN-INCLUSION: {"Coder 1"=>"Excluded", "Coder 2"=>"Excluded"} | RAYYAN-EXCLUSION-REASONS: wrong publication type
rayyan-314005381	Patient relevant outcomes for type 1 diabetes management: A qualitative evidence synthesis	Zafra-Tanaka JH, Del Valle A, Pastrana NA, Miranda JJ, Beran D.	RAYYAN-INCLUSION: {"Coder 1"=>"Excluded", "Coder 2"=>"Excluded"} | RAYYAN-EXCLUSION-REASONS: wrong population
rayyan-314005382	Effectiveness of immersive technologies in oral health promotion and education: A systematic review	Luai AF, Malek AA, Hassan EH, Sabri BAM, Radzi NAM.	RAYYAN-INCLUSION: {"Coder 1"=>"Excluded", "Coder 2"=>"Excluded"} | RAYYAN-EXCLUSION-REASONS: wrong outcome
rayyan-314005383	Enhancing psychological wellbeing in hip surgery patients through psychological interventions: a scoping review	Sullivan L, Ritter E, Williams E, Moley JP, Barker T, Singh S, Carter J, Patel J, Edwards M, Vasi...	RAYYAN-INCLUSION: {"Coder 1"=>"Excluded", "Coder 2"=>"Excluded"} | RAYYAN-EXCLUSION-REASONS: wrong population
rayyan-314005384	What Effect Do Goal Setting Interventions Have on Physical Activity and Psychological Outcomes in Insufficiently Active Adults? A Systematic Review and Meta-Analysis	Garstang KR, Jackman PC, Healy LC, Cooper SB, Magistro D.	RAYYAN-INCLUSION: {"Coder 1"=>"Excluded", "Coder 2"=>"Excluded"} | RAYYAN-EXCLUSION-REASONS: wrong population
rayyan-314005385	Personality characteristics in emerging adults engaging in sex work: a systematic review	Bandurski LC, Juchem CM, Baumgardt S, Bendau A, Asselmann E.	RAYYAN-INCLUSION: {"Coder 1"=>"Excluded", "Coder 2"=>"Excluded"} | RAYYAN-EXCLUSION-REASONS: wrong population
rayyan-314005386	Home-based physical symptom management for family caregivers: systematic review and meta-analysis	Schoth DE, Holley S, Johnson M, Stibbs E, Renton K, Harrop E, Liossi C.	RAYYAN-INCLUSION: {"Coder 1"=>"Excluded", "Coder 2"=>"Excluded"} | RAYYAN-EXCLUSION-REASONS: wrong outcome
rayyan-314005387	Emerging technologies for supporting patients during Hemodialysis: A scoping review	Martins AR, Ferreira MC, Fernandes CS.	RAYYAN-INCLUSION: {"Coder 1"=>"Excluded", "Coder 2"=>"Excluded"} | RAYYAN-EXCLUSION-REASONS: wrong population
rayyan-314005388	The COVID-19 pandemic and adolescents' and young adults' experiences at school: A systematic narrative review	Benner AD, Harrington MK, Kealy C, Nwafor CE.	RAYYAN-INCLUSION: {"Coder 1"=>"Excluded", "Coder 2"=>"Excluded"} | RAYYAN-EXCLUSION-REASONS: wrong population
rayyan-314005389	Effect of eHealth interventions on perinatal depression: A meta-analysis	Xie H, Cong S, Wang R, Sun X, Han J, Ni S, Zhang A.	RAYYAN-INCLUSION: {"Coder 1"=>"Excluded", "Coder 2"=>"Excluded"} | RAYYAN-EXCLUSION-REASONS: wrong outcome
rayyan-314005390	Telemedicine for Patients with Musculoskeletal Pain Lacks High-Quality Evidence on Delivery Modes and Effectiveness: An Umbrella Review	Kaczorowski S, Donath L, Owen PJ, Saueressig T, Mundell NL, Topp M, Samanna CL, Döding R, Belavy DL.	RAYYAN-INCLUSION: {"Coder 1"=>"Excluded", "Coder 2"=>"Excluded"} | RAYYAN-EXCLUSION-REASONS: wrong population
rayyan-314005391	A bioethical perspective on the meanings behind a wish to hasten death: a meta-ethnographic review	Borges PJ, Hernández-Marrero P, Martins Pereira S.	RAYYAN-INCLUSION: {"Coder 1"=>"Excluded", "Coder 2"=>"Excluded"} | RAYYAN-EXCLUSION-REASONS: wrong outcome
rayyan-314005392	Opportunities for Telemedicine to Improve Parents' Well-Being During the Neonatal Care Journey: Scoping Review	Wagenaar J, Mah C, Bodell F, Reiss I, Kleinsmann M, Obermann-Borst S, Taal HR.	RAYYAN-INCLUSION: {"Coder 1"=>"Excluded", "Coder 2"=>"Excluded"} | RAYYAN-EXCLUSION-REASONS: wrong outcome
rayyan-314005393	A scoping review of coaching in occupational therapy: Mapping methods, populations and outcomes	Graham F, Kessler D, Nott M, Bernie C, Kanagasabai P, Barthow CA.	RAYYAN-INCLUSION: {"Coder 1"=>"Excluded", "Coder 2"=>"Excluded"} | RAYYAN-EXCLUSION-REASONS: wrong population
rayyan-314005394	Digital Physical Activity and Exercise Interventions for People Living with Chronic Kidney Disease: A Systematic Review of Health Outcomes and Feasibility	Letton ME, Trần TB, Flower S, Wewege MA, Wang AY, Sandler CX, Sen S, Arnold R.	RAYYAN-INCLUSION: {"Coder 1"=>"Excluded", "Coder 2"=>"Excluded"} | RAYYAN-EXCLUSION-REASONS: wrong population
rayyan-314005395	Factors Influencing Real-World Use of the More-Affected Upper Limb After Stroke: A Scoping Review	Bayazeed A, Almalki G, Alnuaim A, Klem M, Sethi A.	RAYYAN-INCLUSION: {"Coder 1"=>"Excluded", "Coder 2"=>"Excluded"} | RAYYAN-EXCLUSION-REASONS: wrong population
rayyan-314005396	Effect of Team-Based Learning Interventions on the Learning Competency of Korean Nursing Students: A Systematic Review and Meta-Analysis	Seo K, Park S.	RAYYAN-INCLUSION: {"Coder 1"=>"Excluded", "Coder 2"=>"Excluded"} | RAYYAN-EXCLUSION-REASONS: wrong population
rayyan-314005397	Behavioral Therapy-Based Digital Interventions for Treating Osteoarthritis: Systematic Review and Meta-Analysis	Zhu B, Zhu D, Xue X, Yang H, Zhang S.	RAYYAN-INCLUSION: {"Coder 1"=>"Excluded", "Coder 2"=>"Excluded"} | RAYYAN-EXCLUSION-REASONS: wrong population
rayyan-314005398	Defining dignity at the intersection of disability: a scoping review	Chapman K, Dixon A, Kendall E, Clanchy K.	RAYYAN-INCLUSION: {"Coder 1"=>"Excluded", "Coder 2"=>"Excluded"} | RAYYAN-EXCLUSION-REASONS: wrong outcome
rayyan-314005399	Ethical issues raised in the care of the elderly during the SARS-CoV-2 pandemic and possible solutions for the future: a systematic review of qualitative scientific literature	Bouchlaghem MA, Estey-Amyot Z, Ethier E, Anohim M, Ouellet-Pelletier ML, Langlois L, Pageau F.	RAYYAN-INCLUSION: {"Coder 1"=>"Excluded", "Coder 2"=>"Excluded"} | RAYYAN-EXCLUSION-REASONS: wrong population
rayyan-314005400	Job satisfaction in midwives working in labour ward: A systematic review with meta-analysis	Pérez-Castejón M, Suárez-Cortés M, Jiménez-Ruiz I, Jiménez-Barbero JA.	RAYYAN-INCLUSION: {"Coder 1"=>"Excluded", "Coder 2"=>"Excluded"} | RAYYAN-EXCLUSION-REASONS: wrong population
rayyan-314005401	Within My Walls, I Escape Being Underestimated: A Systematic Review and Thematic Synthesis of Stigma and Help-Seeking in Dementia	Brigiano M, Calabrese L, Chirico I, Trolese S, Quartarone M, Forte L, Annini A, Murri MB, Chattat R.	RAYYAN-INCLUSION: {"Coder 1"=>"Excluded", "Coder 2"=>"Excluded"} | RAYYAN-EXCLUSION-REASONS: wrong outcome
rayyan-314005402	A conceptualization and psychometric evaluation of positive psychological outcome measures used in adolescents and young adults living with HIV: A mixed scoping and systematic review	Dambi JM, Cowan FM, Martin F, Sibanda S, Simms V, Willis N, Bernays S, Mavhu W.	RAYYAN-INCLUSION: {"Coder 1"=>"Excluded", "Coder 2"=>"Excluded"} | RAYYAN-EXCLUSION-REASONS: wrong population
rayyan-314005403	Factors influencing self-management in patients with epilepsy: a systematic review and meta-analysis	Tian W, Yin X, Pan W, Liu C, Zhao Y, Tang L, Feng X.	RAYYAN-INCLUSION: {"Coder 1"=>"Excluded", "Coder 2"=>"Excluded"} | RAYYAN-EXCLUSION-REASONS: wrong outcome
rayyan-314005404	Acute Medical Care by Nocturnists: A Narrative Review	Haber LA, Tien J, Echaniz M, Makam AN.	RAYYAN-INCLUSION: {"Coder 1"=>"Excluded", "Coder 2"=>"Excluded"} | RAYYAN-EXCLUSION-REASONS: wrong population
rayyan-314005405	What is known about persons with co-occurring problems' experiences with supported housing, recovery, and health promotion? A scoping review	Hammervold UE, Gytri S, Storm M, Lid TG, Sagvaag H.	RAYYAN-INCLUSION: {"Coder 1"=>"Excluded", "Coder 2"=>"Excluded"} | RAYYAN-EXCLUSION-REASONS: wrong outcome
rayyan-314005406	Exploring the role of professional identity in the implementation of clinical decision support systems-a narrative review	Ackerhans S, Huynh T, Kaiser C, Schultz C.	RAYYAN-INCLUSION: {"Coder 1"=>"Excluded", "Coder 2"=>"Excluded"} | RAYYAN-EXCLUSION-REASONS: wrong publication type
rayyan-314005407	User Perception of Smart Home Surveillance Among Adults Aged 50 Years and Older: Scoping Review	Percy Campbell J, Buchan J, Chu CH, Bianchi A, Hoey J, Khan SS.	RAYYAN-INCLUSION: {"Coder 1"=>"Excluded", "Coder 2"=>"Excluded"} | RAYYAN-EXCLUSION-REASONS: wrong population
rayyan-314005408	Declining engagement of veterinary services in Australian animal production systems: why has this occurred and what are the risks?	Secombe CJ.	RAYYAN-INCLUSION: {"Coder 1"=>"Excluded", "Coder 2"=>"Excluded"} | RAYYAN-EXCLUSION-REASONS: wrong population
rayyan-314005409	Mobile health (m-health) smartphone interventions for adolescents and adults with overweight or obesity	Metzendorf MI, Wieland LS, Richter B.	RAYYAN-INCLUSION: {"Coder 1"=>"Excluded", "Coder 2"=>"Excluded"} | RAYYAN-EXCLUSION-REASONS: wrong population
rayyan-314005410	Ethical and regulatory considerations in the use of AI and machine learning in nursing: A systematic review	Mohammed SAAQ, Osman YMM, Ibrahim AM, Shaban M.	RAYYAN-INCLUSION: {"Coder 1"=>"Excluded", "Coder 2"=>"Excluded"} | RAYYAN-EXCLUSION-REASONS: wrong population
rayyan-314005411	"A systematic review of risk factors of postpartum depression. Evidence from Asian culture "	Yaqoob H, Ju XD, Bibi M, Anwar S, Naz S.	RAYYAN-INCLUSION: {"Coder 1"=>"Excluded", "Coder 2"=>"Excluded"} | RAYYAN-EXCLUSION-REASONS: wrong outcome
rayyan-314005412	Cybernetic Principles in Psychophysiology: Their Significance and Conclusions for Palliative Care	Brinkers M, Pfau G, Thielmann B, Böckelmann I.	RAYYAN-INCLUSION: {"Coder 1"=>"Excluded", "Coder 2"=>"Excluded"} | RAYYAN-EXCLUSION-REASONS: wrong outcome
rayyan-314005413	Evaluating Treatment Outcomes for Pelvic Insufficiency Fractures: A Systematic Review	Sassara GM, Smakaj A, De Mauro D, Righini R, Arnone A, Rovere G, El Ezzo O, Farsetti P, Tarantino...	RAYYAN-INCLUSION: {"Coder 1"=>"Excluded", "Coder 2"=>"Excluded"} | RAYYAN-EXCLUSION-REASONS: wrong population
rayyan-314005414	Unlocking findings of entrustable professional activities for trainee development, entrustment, and practice readiness in pre-registration pharmacy training - A Systematic Review	Al-Diery T, Marotti S, Lee KMK, Bishawi A, Rowett D, Johnson JL.	RAYYAN-INCLUSION: {"Coder 1"=>"Excluded", "Coder 2"=>"Excluded"} | RAYYAN-EXCLUSION-REASONS: wrong population
rayyan-314005415	Recovery-oriented and trauma-informed care for people with mental disorders to promote human rights and quality of mental health care: a scoping review	Melillo A, Sansone N, Allan J, Gill N, Herrman H, Cano GM, Rodrigues M, Savage M, Galderisi S.	RAYYAN-INCLUSION: {"Coder 1"=>"Excluded", "Coder 2"=>"Excluded"} | RAYYAN-EXCLUSION-REASONS: wrong outcome
rayyan-314005416	A Systematic Review of Cutting-Edge Radar Technologies: Applications for Unmanned Ground Vehicles (UGVs)	Ersü C, Petlenkov E, Janson K.	RAYYAN-INCLUSION: {"Coder 1"=>"Excluded", "Coder 2"=>"Excluded"} | RAYYAN-EXCLUSION-REASONS: wrong publication type
rayyan-314005417	Advances in symptom management and in monitoring disease progression in motor neuron disease	Hobson E, McDermott C.	RAYYAN-INCLUSION: {"Coder 1"=>"Excluded", "Coder 2"=>"Excluded"} | RAYYAN-EXCLUSION-REASONS: wrong outcome
rayyan-314005418	[Care assistants at the international level: a narrative review]	Fonda F, Galazzi A, Palese A.	RAYYAN-INCLUSION: {"Coder 1"=>"Excluded", "Coder 2"=>"Excluded"} | RAYYAN-EXCLUSION-REASONS: wrong outcome
rayyan-314005419	The place of Free Will: the freedom of the prisoner	Nichelli PF, Grafman J.	RAYYAN-INCLUSION: {"Coder 1"=>"Excluded", "Coder 2"=>"Excluded"} | RAYYAN-EXCLUSION-REASONS: wrong outcome
rayyan-314005420	Cognitive remediation therapy to enhance cognition and improve recovery in early psychosis: the ECLIPSE research programme including an RCT	Wykes T, Joyce E, Csipke E, Stringer D, Pickles A, McCrone P, Cella M, Taylor R, Tinch-Taylor R, ...	RAYYAN-INCLUSION: {"Coder 1"=>"Excluded", "Coder 2"=>"Excluded"} | RAYYAN-EXCLUSION-REASONS: wrong publication type
rayyan-314005421	Free Will as Defined by the Constrained Disorder Principle: a Restricted, Mandatory, Personalized, Regulated Process for Decision-Making	Ilan Y.	RAYYAN-INCLUSION: {"Coder 1"=>"Excluded", "Coder 2"=>"Excluded"} | RAYYAN-EXCLUSION-REASONS: wrong outcome
rayyan-314005422	Complications of Peritoneal Dialysis Part I: Mechanical Complications	Cheng XBJ, Bargman J.	RAYYAN-INCLUSION: {"Coder 1"=>"Excluded", "Coder 2"=>"Excluded"} | RAYYAN-EXCLUSION-REASONS: wrong population
rayyan-314005423	Searching for Value Sensitive Design in Applied Health AI: A Narrative Review	Long Y, Novak L, Walsh CG.	RAYYAN-INCLUSION: {"Coder 1"=>"Excluded", "Coder 2"=>"Excluded"} | RAYYAN-EXCLUSION-REASONS: wrong outcome
rayyan-314005424	Unconscious will as a neurobehavioral mechanism against adversity	Anselme P.	RAYYAN-INCLUSION: {"Coder 1"=>"Excluded", "Coder 2"=>"Excluded"} | RAYYAN-EXCLUSION-REASONS: wrong outcome
rayyan-314005425	Ergonomic considerations for unique surgeon populations	Olig E, Ranieri G, Louie M.	RAYYAN-INCLUSION: {"Coder 1"=>"Excluded", "Coder 2"=>"Excluded"} | RAYYAN-EXCLUSION-REASONS: wrong population
rayyan-314005426	Commentary: Trustworthy and ethical AI in digital mental healthcare - wishful thinking or tangible goal?	Svensson E, Osika W, Carlbring P.	RAYYAN-INCLUSION: {"Coder 1"=>"Excluded", "Coder 2"=>"Excluded"} | RAYYAN-EXCLUSION-REASONS: wrong population
rayyan-314005427	Reading the palimpsest of cell interactions: What questions may we ask of the data?	Pavlicev M, Wagner GP.	RAYYAN-INCLUSION: {"Coder 1"=>"Excluded", "Coder 2"=>"Excluded"} | RAYYAN-EXCLUSION-REASONS: wrong publication type
rayyan-314005428	IDEAL monitoring of musical skills during awake craniotomy: From step 1 to step 2	Ferrier CH, Ruis C, Zadelhoff D, Robe PAJT, van Zandvoort MJE.	RAYYAN-INCLUSION: {"Coder 1"=>"Excluded", "Coder 2"=>"Excluded"} | RAYYAN-EXCLUSION-REASONS: wrong publication type
rayyan-314005429	Nutritional Considerations in Neonates Requiring Gastrointestinal Surgery	Tzeng TH, Pritha Nayak S, Huff KA.	RAYYAN-INCLUSION: {"Coder 1"=>"Excluded", "Coder 2"=>"Excluded"} | RAYYAN-EXCLUSION-REASONS: wrong publication type
rayyan-314005430	Vehicles for Consolidation and Expansion of Physician Practices: Private Equity, Medical Services Organizations, and Strategic Partnerships	Raizman NM.	RAYYAN-INCLUSION: {"Coder 1"=>"Excluded", "Coder 2"=>"Excluded"} | RAYYAN-EXCLUSION-REASONS: wrong publication type
rayyan-314005431	How culture affects the way in which psychopathologies manifest in behavior: The case of Confucianism in China	Colzato L, Zhang L, Zhang W, Beste C, Hommel B, Roessner V.	RAYYAN-INCLUSION: {"Coder 1"=>"Excluded", "Coder 2"=>"Excluded"} | RAYYAN-EXCLUSION-REASONS: wrong publication type
rayyan-314005432	Ethics in disaster, mass casualty care, and critical care	Egodage T, Doucet J, Patel PP, Martin MJ.	RAYYAN-INCLUSION: {"Coder 1"=>"Excluded", "Coder 2"=>"Excluded"} | RAYYAN-EXCLUSION-REASONS: wrong publication type
rayyan-314005433	Wellness and burnout in cardiac surgery: not black and white	Izumi A, Nwakoby A, Verma R, Yanagawa B.	RAYYAN-INCLUSION: {"Coder 1"=>"Excluded", "Coder 2"=>"Excluded"} | RAYYAN-EXCLUSION-REASONS: wrong outcome
rayyan-314005434	Swarm Autonomy: From Agent Functionalization to Machine Intelligence	Wang Y, Chen H, Xie L, Liu J, Zhang L, Yu J.	RAYYAN-INCLUSION: {"Coder 1"=>"Excluded", "Coder 2"=>"Excluded"} | RAYYAN-EXCLUSION-REASONS: wrong publication type
rayyan-314005435	Perceived Control and Blood Pressure: A Systematic Review	Magin ZE, Emrich M, Park CL, Peña I, Lyn L.	RAYYAN-INCLUSION: {"Coder 1"=>"Excluded", "Coder 2"=>"Excluded"} | RAYYAN-EXCLUSION-REASONS: wrong population
rayyan-314005436	Cognitive stimulation in non-memory led dementias: A scoping review	Lousley C, Stott J, Fearn C, El Baou C, Kurana S, Brotherhood EV, Spector A.	RAYYAN-INCLUSION: {"Coder 1"=>"Excluded", "Coder 2"=>"Excluded"} | RAYYAN-EXCLUSION-REASONS: wrong outcome
rayyan-314005437	Quality of life in older patients with cancer and related unmet needs: a scoping review	Springer F, Matsuoka A, Obama K, Mehnert-Theuerkauf A, Uchitomi Y, Fujimori M.	RAYYAN-INCLUSION: {"Coder 1"=>"Excluded", "Coder 2"=>"Excluded"} | RAYYAN-EXCLUSION-REASONS: wrong population
rayyan-314005438	Risperidone ISM(®): review and update of its usefulness in all phases of schizophrenia	Messer T, Bernardo M, Anta L, Martínez-González J.	RAYYAN-INCLUSION: {"Coder 1"=>"Excluded", "Coder 2"=>"Excluded"} | RAYYAN-EXCLUSION-REASONS: wrong outcome
rayyan-314005439	Estimating the minimally important difference for the EQ-5D-5L and EORTC QLQ-C30 in cancer	Bourke S, Bennett B, Oluboyede Y, Li T, Longworth L, O'Sullivan SB, Braverman J, Soare IA, Shaw JW.	RAYYAN-INCLUSION: {"Coder 1"=>"Excluded", "Coder 2"=>"Excluded"} | RAYYAN-EXCLUSION-REASONS: wrong population
rayyan-314005440	Effectiveness of Protection Motivation Theory on clinical factors, behavior change, and cardiovascular disease: An integrative review	Ghasemiardekani M, Plummer V, Lam L, Banik B, Cross W.	RAYYAN-INCLUSION: {"Coder 1"=>"Excluded", "Coder 2"=>"Excluded"} | RAYYAN-EXCLUSION-REASONS: wrong population
rayyan-314005441	Control in relation to suicidal ideation and nonfatal suicidal behavior among older adults: a systematic review	Owsiany MT, Fiske A.	RAYYAN-INCLUSION: {"Coder 1"=>"Excluded", "Coder 2"=>"Excluded"} | RAYYAN-EXCLUSION-REASONS: wrong outcome
rayyan-314005442	Prediction of Clinical Outcomes in Psychotic Disorders Using Artificial Intelligence Methods: A Scoping Review	Tay JL, Htun KK, Sim K.	RAYYAN-INCLUSION: {"Coder 1"=>"Excluded", "Coder 2"=>"Excluded"} | RAYYAN-EXCLUSION-REASONS: wrong outcome
rayyan-314005443	The pooled prevalence of attention-deficit/hyperactivity disorder among children and adolescents in Ethiopia: A systematic review and meta-analysis	Girma D, Abita Z, Adugna A, Alie MS, Shifera N, Abebe GF.	RAYYAN-INCLUSION: {"Coder 1"=>"Excluded", "Coder 2"=>"Excluded"} | RAYYAN-EXCLUSION-REASONS: wrong population
rayyan-314005444	Infrastructural and public health awareness gaps for the diagnosis and treatment of ovarian cancer: A literature review	Papalois KB, Fotopoulou C.	RAYYAN-INCLUSION: {"Coder 1"=>"Excluded", "Coder 2"=>"Excluded"} | RAYYAN-EXCLUSION-REASONS: wrong population
rayyan-314005445	A descriptive and interpretive theory of ethical responsibility in public health nursing	Clancy A, Hovden JT, Laholt H.	RAYYAN-INCLUSION: {"Coder 1"=>"Excluded", "Coder 2"=>"Excluded"} | RAYYAN-EXCLUSION-REASONS: wrong publication type
rayyan-314005446	Emergency Department Care of the Patient with Suicidal or Homicidal Symptoms	Kraus CK, Ferry J.	RAYYAN-INCLUSION: {"Coder 1"=>"Excluded", "Coder 2"=>"Excluded"} | RAYYAN-EXCLUSION-REASONS: wrong publication type
rayyan-314005447	What is Home? Creating a Psychological-Based Framework of Home With Basic Psychological Needs Theory	Howard MC.	RAYYAN-INCLUSION: {"Coder 1"=>"Excluded", "Coder 2"=>"Excluded"} | RAYYAN-EXCLUSION-REASONS: wrong publication type
rayyan-314005448	Adolescent Gender Dysphoria in Italy: Reflections on Triptorelin, Consent, and Care	Lippi M, Orsini F, Damato F, Rinaldi R.	RAYYAN-INCLUSION: {"Coder 1"=>"Excluded", "Coder 2"=>"Excluded"} | RAYYAN-EXCLUSION-REASONS: wrong population
rayyan-314005449	Exercising medical judgement: resuscitation and "Decision-Making for End-of-Life Care," a new policy from the College of Physician and Surgeons of Ontario	Ajzenberg H, Connolly E, Morrison K, Oczkowski S.	RAYYAN-INCLUSION: {"Coder 1"=>"Excluded", "Coder 2"=>"Excluded"} | RAYYAN-EXCLUSION-REASONS: wrong population
rayyan-314005450	Effect of Qigong Exercises on Symptoms Seen in Fibromyalgia Patients: A Systematic Review	Çamur Ünlü E, Kaplan Serin E.	RAYYAN-INCLUSION: {"Coder 1"=>"Excluded", "Coder 2"=>"Excluded"} | RAYYAN-EXCLUSION-REASONS: wrong population
rayyan-314005451	[The psychosocial rehabilitation in addiction medicine]	Peyron E, Franck N, Labaume L, Rolland B.	RAYYAN-INCLUSION: {"Coder 1"=>"Excluded", "Coder 2"=>"Excluded"} | RAYYAN-EXCLUSION-REASONS: wrong outcome
rayyan-314005452	Incidence of anxiety after traumatic brain injury: a systematic review and meta-analysis	Dehbozorgi M, Maghsoudi MR, Mohammadi I, Firouzabadi SR, Mohammaditabar M, Oraee S, Aarabi A, Goo...	RAYYAN-INCLUSION: {"Coder 1"=>"Excluded", "Coder 2"=>"Excluded"} | RAYYAN-EXCLUSION-REASONS: wrong population
rayyan-314005453	What Is the Impact of Leaders with Emotional Intelligence on Proxy Performance Metrics in 21st Century Healthcare?-A Systematic Literature Review	Chaudry A, Hussain PM, Halari S, Thakor S, Sivapalan A, Ikar A, Okhiria T, Meyer E.	RAYYAN-INCLUSION: {"Coder 1"=>"Excluded", "Coder 2"=>"Excluded"} | RAYYAN-EXCLUSION-REASONS: wrong outcome
rayyan-314005454	The Burden of Pelvic Pain Associated With Endometriosis Among Women in Selected European Countries and the United States: A Restricted Systematic Review	As-Sanie S, Shafrir AL, Halvorson L, Chawla R, Hughes R, Merz M.	RAYYAN-INCLUSION: {"Coder 1"=>"Excluded", "Coder 2"=>"Excluded"} | RAYYAN-EXCLUSION-REASONS: wrong population
rayyan-314005455	The Barriers to Nurses with Prescriptive Authority in Exercising Their Prescriptive Role: A Systematic Review and Thematic Synthesis of Qualitative Studies	Xu J, Qi L, Mao A.	RAYYAN-INCLUSION: {"Coder 1"=>"Excluded", "Coder 2"=>"Excluded"} | RAYYAN-EXCLUSION-REASONS: wrong population
rayyan-314005456	The ethics of community water fluoridation: Part 2 - how has the ethics of community water fluoridation been appraised in the literature? A scoping review	Patel B, Dyer TA.	RAYYAN-INCLUSION: {"Coder 1"=>"Excluded", "Coder 2"=>"Excluded"} | RAYYAN-EXCLUSION-REASONS: wrong outcome
rayyan-314005457	Contraceptive patch in Mexico, an underused option	Lira-Plascencia J, Paz-Ruiz S.	RAYYAN-INCLUSION: {"Coder 1"=>"Excluded", "Coder 2"=>"Excluded"} | RAYYAN-EXCLUSION-REASONS: wrong publication type
rayyan-314005458	A Social Work Analysis of Facilitators of and Barriers to Adopting Technology in Older Adults: A Systematic Literature Review	Ruiz-Figueroa I, Minguela MÁ, Munuera P.	RAYYAN-INCLUSION: {"Coder 1"=>"Excluded", "Coder 2"=>"Excluded"} | RAYYAN-EXCLUSION-REASONS: wrong population
rayyan-314005459	Legislation, medicine, and politics: care for gender diverse youth	Preston S, Lopez X.	RAYYAN-INCLUSION: {"Coder 1"=>"Excluded", "Coder 2"=>"Excluded"} | RAYYAN-EXCLUSION-REASONS: wrong publication type
rayyan-314005460	The effectiveness of peer support interventions for community-dwelling adults with chronic musculoskeletal pain: a systematic review and meta-analysis of randomised trials	Wilson MV, Braithwaite FA, Arnold JB, Crouch SM, Moore E, Heil A, Cooper K, Stanton TR.	RAYYAN-INCLUSION: {"Coder 1"=>"Excluded", "Coder 2"=>"Excluded"} | RAYYAN-EXCLUSION-REASONS: wrong population
rayyan-314005461	Developing IBD counsellors in low- and middle-income countries: bridging gaps in patient care	Singh A, Bhardwaj A, Sharma R, Midha V, Sood A.	RAYYAN-INCLUSION: {"Coder 1"=>"Excluded", "Coder 2"=>"Excluded"} | RAYYAN-EXCLUSION-REASONS: wrong population
rayyan-314005462	Integrating Ethical Principles Into the Regulation of AI-Driven Medical Software	Faheem F, Haq M, Derhab M, Saeed R, Ahmad U, Kalia JS.	RAYYAN-INCLUSION: {"Coder 1"=>"Excluded", "Coder 2"=>"Excluded"} | RAYYAN-EXCLUSION-REASONS: wrong outcome
rayyan-314005463	Ethical issues in fetal therapies of life-threatening malformations	Benachi A, Vivanti AJ.	RAYYAN-INCLUSION: {"Coder 1"=>"Excluded", "Coder 2"=>"Excluded"} | RAYYAN-EXCLUSION-REASONS: wrong population
rayyan-314005464	Deep brain stimulation for obsessive compulsive disorder: the functional neurosurgeon armamentarium	Detchou D, Barrie U.	RAYYAN-INCLUSION: {"Coder 1"=>"Excluded", "Coder 2"=>"Excluded"} | RAYYAN-EXCLUSION-REASONS: wrong outcome
rayyan-314005465	Advances of surgical robotics: image-guided classification and application	Li C, Zhang G, Zhao B, Xie D, Du H, Duan X, Hu Y, Zhang L.	RAYYAN-INCLUSION: {"Coder 1"=>"Excluded", "Coder 2"=>"Excluded"} | RAYYAN-EXCLUSION-REASONS: wrong publication type
rayyan-314005466	The role of open innovation in addressing resource constraints in healthcare: a systematic literature review	Šlapáková Losová V, Dvouletý O.	RAYYAN-INCLUSION: {"Coder 1"=>"Excluded", "Coder 2"=>"Excluded"} | RAYYAN-EXCLUSION-REASONS: wrong outcome
rayyan-314005467	Strategies to Promote Success in Oral Feedings in Infants and Children with Intestinal Failure due to Short Bowel Syndrome	Hopkins J, Merritt R.	RAYYAN-INCLUSION: {"Coder 1"=>"Excluded", "Coder 2"=>"Excluded"} | RAYYAN-EXCLUSION-REASONS: wrong population
rayyan-314005468	Supervision During Strength Training-the Interplay with Facilitation, Feedback and Attentional Focus: A Narrative Review	Fisher JP.	RAYYAN-INCLUSION: {"Coder 1"=>"Excluded", "Coder 2"=>"Excluded"} | RAYYAN-EXCLUSION-REASONS: wrong outcome
rayyan-314005469	Gamification and motivation in adolescents. Systematic review from Physical Education	Sal-de-Rellán A, Hernández-Suárez Á, Hernaiz-Sánchez A.	RAYYAN-INCLUSION: {"Coder 1"=>"Excluded", "Coder 2"=>"Excluded"} | RAYYAN-EXCLUSION-REASONS: wrong outcome
rayyan-314005470	Parents favor daughters: A meta-analysis of gender and other predictors of parental differential treatment	Jensen AC, Jorgensen-Wells MA.	RAYYAN-INCLUSION: {"Coder 1"=>"Excluded", "Coder 2"=>"Excluded"} | RAYYAN-EXCLUSION-REASONS: wrong population
rayyan-314005471	Orthopedic advocacy: a starter's guide for optimizing physician engagement and public awareness	Kassam HF.	RAYYAN-INCLUSION: {"Coder 1"=>"Excluded", "Coder 2"=>"Excluded"} | RAYYAN-EXCLUSION-REASONS: wrong population
rayyan-314005472	Legal and Ethical Issues Associated With Challenges in the Implementation of the Electronic Medical Record System and Its Current Laws in India	Janarthanan V, Kumaran M S, Nagrale NV, Singh OG, Raj KV.	RAYYAN-INCLUSION: {"Coder 1"=>"Excluded", "Coder 2"=>"Excluded"} | RAYYAN-EXCLUSION-REASONS: wrong publication type
rayyan-314005473	Use of podcasts for health education: a scoping review	Amador FLD, Alves GCG, Santos VRD, Moreira RSL.	RAYYAN-INCLUSION: {"Coder 1"=>"Excluded", "Coder 2"=>"Excluded"} | RAYYAN-EXCLUSION-REASONS: wrong outcome
rayyan-314005474	Physical exercise to promote regeneration after peripheral nerve injury in animal models: A systematic review	Fletcher B, Phillips R, Faust A, Cook JL, Nuelle JAV.	RAYYAN-INCLUSION: {"Coder 1"=>"Excluded", "Coder 2"=>"Excluded"} | RAYYAN-EXCLUSION-REASONS: wrong population
rayyan-314005475	Revisiting the Use of Ulysses Contracts in Xenotransplantation	Hurst DJ, Padilla L, Schiff T, Parent B.	RAYYAN-INCLUSION: {"Coder 1"=>"Excluded", "Coder 2"=>"Excluded"} | RAYYAN-EXCLUSION-REASONS: wrong publication type
rayyan-314005476	A Rapid Review of Ethical and Equity Dimensions in Telerehabilitation for Physiotherapy and Occupational Therapy	Veras M, Sigouin J, Auger LP, Auger C, Ahmed S, Boychuck Z, Cavallo S, Lévesque M, Lovo S, Miller...	RAYYAN-INCLUSION: {"Coder 1"=>"Excluded", "Coder 2"=>"Excluded"} | RAYYAN-EXCLUSION-REASONS: wrong outcome
rayyan-314005477	A Systematic Review of Empirical Studies on Situation Awareness: Perspectives From the Interaction Among Humans, Machines, and the Task Environment	Fang R, Zhou Q, Zhou C, Yuan S, Wang K, Li Q, Zhang Y, Li J.	RAYYAN-INCLUSION: {"Coder 1"=>"Excluded", "Coder 2"=>"Excluded"} | RAYYAN-EXCLUSION-REASONS: wrong outcome
rayyan-314005478	Effectiveness of nurse-led care in patients with rheumatoid arthritis: a systematic review and meta-analysis	Yang L, Xiang P, Pi G, Wen T, Liu L, Liu D.	RAYYAN-INCLUSION: {"Coder 1"=>"Excluded", "Coder 2"=>"Excluded"} | RAYYAN-EXCLUSION-REASONS: wrong population
rayyan-314005479	Gestational diabetes education management interventions implemented across Arabic-speaking countries: A systematic scoping review	Alzaben AS, Bawazeer NM, Almoayad F, Benajiba N, Dodge E, Aboul-Enein BH.	RAYYAN-INCLUSION: {"Coder 1"=>"Excluded", "Coder 2"=>"Excluded"} | RAYYAN-EXCLUSION-REASONS: wrong population
rayyan-314005480	Diabetes Education Program for Nursing Students: A Systematic Review and Meta-Analysis	Ahn JA, Kim EM, Lee JE, Kim KA.	RAYYAN-INCLUSION: {"Coder 1"=>"Excluded", "Coder 2"=>"Excluded"} | RAYYAN-EXCLUSION-REASONS: wrong population
rayyan-314005481	The effectiveness of virtual reality technology in student nurse education: A systematic review and meta-analysis	Huai P, Li Y, Wang X, Zhang L, Liu N, Yang H.	RAYYAN-INCLUSION: {"Coder 1"=>"Excluded", "Coder 2"=>"Excluded"} | RAYYAN-EXCLUSION-REASONS: wrong population
rayyan-314005482	Gender differences in psychological status of infertile couples: a systematic review and meta-analysis	Khorasani F, Iranifard E, Roudsari RL.	RAYYAN-INCLUSION: {"Coder 1"=>"Excluded", "Coder 2"=>"Excluded"} | RAYYAN-EXCLUSION-REASONS: wrong population
rayyan-314005483	Perspectives on the essential skills of healthcare decision making in children and adolescents with intellectual disability	Downs J, Keeley J, Skoss R, Mills J, Nevill T, Schippers A, Lindly O, Thompson S.	RAYYAN-INCLUSION: {"Coder 1"=>"Excluded", "Coder 2"=>"Excluded"} | RAYYAN-EXCLUSION-REASONS: wrong population
rayyan-314005484	Predictors of Antenatal Care Service Utilization Among Women of Reproductive Age in Ethiopia: A Systematic Review and Meta-Analysis	Yoseph A, Mutwiri G, Guillen-Grima F.	RAYYAN-INCLUSION: {"Coder 1"=>"Excluded", "Coder 2"=>"Excluded"} | RAYYAN-EXCLUSION-REASONS: wrong population
rayyan-314005485	Psychological capital and well-being: An opportunity for teachers' well-being? Scoping review of the scientific literature in psychology and educational sciences	Bertieaux D, Hesbois M, Goyette N, Duroisin N.	RAYYAN-INCLUSION: {"Coder 1"=>"Excluded", "Coder 2"=>"Excluded"} | RAYYAN-EXCLUSION-REASONS: wrong population
rayyan-314005486	Interventions based on salutogenesis for older adults: An integrative review	Guo C, Deng M, Yu M.	RAYYAN-INCLUSION: {"Coder 1"=>"Excluded", "Coder 2"=>"Excluded"} | RAYYAN-EXCLUSION-REASONS: wrong population
rayyan-314005487	The Effectiveness of Interventions on Bullying and Cyberbullying Bystander: A Meta-Analysis	Chen Q, Lin W, Wu Q, Chan KL.	RAYYAN-INCLUSION: {"Coder 1"=>"Excluded", "Coder 2"=>"Excluded"} | RAYYAN-EXCLUSION-REASONS: wrong population
rayyan-314005488	Contraception and Reproductive Health Measurement Instruments for Adolescents and Youth: A Scoping Review	Long M, Xu Q, Xie Y, Ren Y, Zheng Y, Niu C.	RAYYAN-INCLUSION: {"Coder 1"=>"Excluded", "Coder 2"=>"Excluded"} | RAYYAN-EXCLUSION-REASONS: wrong outcome
rayyan-314005489	How Are You Doing… Really? A Review of Whole Person Health Assessments	Gold SB, Costello A, Gissen M, Odman S, Green LA, Stange KC, Swann R, Etz RS.	RAYYAN-INCLUSION: {"Coder 1"=>"Excluded", "Coder 2"=>"Excluded"} | RAYYAN-EXCLUSION-REASONS: wrong outcome
rayyan-314005490	A scoping review of the legal and ethical challenges with the use of normothermic regional perfusion in controlled donation after circulatory determination of death from 2005 to 2023	da Graca B, Snoddy M, Fischbach C, Ramakrishnan S, Levan ML, Parent B, Testa G, Wall A.	RAYYAN-INCLUSION: {"Coder 1"=>"Excluded", "Coder 2"=>"Excluded"} | RAYYAN-EXCLUSION-REASONS: wrong outcome
rayyan-314005491	Policy Guidance for Direct-to-Consumer Genetic Testing Services: Framework Development Study	Onstwedder SM, Jansen ME, Cornel MC, Rigter T.	RAYYAN-INCLUSION: {"Coder 1"=>"Excluded", "Coder 2"=>"Excluded"} | RAYYAN-EXCLUSION-REASONS: wrong publication type
rayyan-314005492	Integrating nurse practitioners into primary healthcare to advance health equity through a social justice lens: An integrative review	Adams S, Komene E, Wensley C, Davis J, Carryer J.	RAYYAN-INCLUSION: {"Coder 1"=>"Excluded", "Coder 2"=>"Excluded"} | RAYYAN-EXCLUSION-REASONS: wrong outcome
rayyan-314005493	Alienation and/or anomie in pharmacists: A systematic review and narrative synthesis of the international literature	Forsyth P, Maguire B, Carey J, O'Brien R, Maguire J, Giblin L, O'Hare R, Rushworth GF, Cunningham...	RAYYAN-INCLUSION: {"Coder 1"=>"Excluded", "Coder 2"=>"Excluded"} | RAYYAN-EXCLUSION-REASONS: wrong population
rayyan-314005494	Exploring the impact of equipment modifications on novice tennis players: a scoping review	Piquer-Piquer A, Crespo M, Ramón-Llin J, Guzmán JF, Martínez-Gallego R.	RAYYAN-INCLUSION: {"Coder 1"=>"Excluded", "Coder 2"=>"Excluded"} | RAYYAN-EXCLUSION-REASONS: wrong population
rayyan-314005495	Narrative identity in addictive disorders: a conceptual review	Deriu V, Altavilla D, Adornetti I, Chiera A, Ferretti F.	RAYYAN-INCLUSION: {"Coder 1"=>"Excluded", "Coder 2"=>"Excluded"} | RAYYAN-EXCLUSION-REASONS: wrong publication type
rayyan-314005496	What is known about suicide prevention gatekeeper training and directions for future research	Spafford SG, Silverman MM, Gutierrez PM.	RAYYAN-INCLUSION: {"Coder 1"=>"Excluded", "Coder 2"=>"Excluded"} | RAYYAN-EXCLUSION-REASONS: wrong outcome
rayyan-314005497	A Review of Transdiagnostic Mechanisms in Cognitive Behavior Therapy	Southward MW, Kushner ML, Terrill DR, Sauer-Zavala S.	RAYYAN-INCLUSION: {"Coder 1"=>"Excluded", "Coder 2"=>"Excluded"} | RAYYAN-EXCLUSION-REASONS: wrong outcome
rayyan-314005498	Caribbean and Latin dance: evidence about health in professional and non-professional dancers	Liguori F, Calella P.	RAYYAN-INCLUSION: {"Coder 1"=>"Excluded", "Coder 2"=>"Excluded"} | RAYYAN-EXCLUSION-REASONS: wrong population
rayyan-314005499	"Living With and Beyond" the Terms "Patient" and "Survivor": A Lived Experience Discussion of Terms Used by Young Adults With Cancer	O'Callaghan S, Monge-Montero C, Rizvi K.	RAYYAN-INCLUSION: {"Coder 1"=>"Excluded", "Coder 2"=>"Excluded"} | RAYYAN-EXCLUSION-REASONS: wrong population
rayyan-314005500	Cultural assumptions and the good death: rethinking global frameworks	Zaman S.	RAYYAN-INCLUSION: {"Coder 1"=>"Excluded", "Coder 2"=>"Excluded"} | RAYYAN-EXCLUSION-REASONS: wrong publication type
rayyan-314005501	Embedding equity and inclusion in universities through motivational theory and community-based conservation approaches	Yasué M, Weinstein N, Harris SE, Chiang IA, Legate N, Moore AJ, Joe N (Gä̀gala‐ƛ̓iƛ̓ətko).	RAYYAN-INCLUSION: {"Coder 1"=>"Excluded", "Coder 2"=>"Excluded"} | RAYYAN-EXCLUSION-REASONS: wrong population
rayyan-314005502	Maintaining Professionalism in the Difficult Patient Interaction	Coble TJ, Jestus JW, Bell JA, Weller WJ, Calandruccio JH.	RAYYAN-INCLUSION: {"Coder 1"=>"Excluded", "Coder 2"=>"Excluded"} | RAYYAN-EXCLUSION-REASONS: wrong outcome
rayyan-314005503	The role of dental professionals in identifying, reporting, and supporting domestic violence victims	Levin L, Bhatti C.	RAYYAN-INCLUSION: {"Coder 1"=>"Excluded", "Coder 2"=>"Excluded"} | RAYYAN-EXCLUSION-REASONS: wrong population
rayyan-314005504	Will your next surgeon be a robot? Autonomy and AI in robotic surgery	Schmidgall S, Opfermann JD, Kim JW, Krieger A.	RAYYAN-INCLUSION: {"Coder 1"=>"Excluded", "Coder 2"=>"Excluded"} | RAYYAN-EXCLUSION-REASONS: wrong outcome
rayyan-314005505	A Hidden Epidemic: Suicide in the Elderly and How We Can Help	Jessica L, Yulianti E.	RAYYAN-INCLUSION: {"Coder 1"=>"Excluded", "Coder 2"=>"Excluded"} | RAYYAN-EXCLUSION-REASONS: wrong population
rayyan-314005506	End-of-life in cancer patients: Medicolegal implications and ethical challenges in Europe	Marinelli S, Di Fazio N, Ottaviani M, Volonnino G, Zaami S, De Paola L.	RAYYAN-INCLUSION: {"Coder 1"=>"Excluded", "Coder 2"=>"Excluded"} | RAYYAN-EXCLUSION-REASONS: wrong population
rayyan-314005507	Optimizing advice and approaches for elective fertility preservation	Mahajan NK.	RAYYAN-INCLUSION: {"Coder 1"=>"Excluded", "Coder 2"=>"Excluded"} | RAYYAN-EXCLUSION-REASONS: wrong publication type
rayyan-314005508	Talk shows and ‘tanorexia’: motherhood and ‘sunbed addiction’ on British television in the 1990s	Creed F.	RAYYAN-INCLUSION: {"Coder 1"=>"Excluded", "Coder 2"=>"Excluded"} | RAYYAN-EXCLUSION-REASONS: wrong population
rayyan-314005509	A Systematic Review of the Rate and Associated Factors of Depression Among Filipino Nurses	Alibudbud R.	RAYYAN-INCLUSION: {"Coder 1"=>"Excluded", "Coder 2"=>"Excluded"} | RAYYAN-EXCLUSION-REASONS: wrong population
rayyan-314005510	Ethical-legal implications of AI-powered healthcare in critical perspective	Nasir M, Siddiqui K, Ahmed S.	RAYYAN-INCLUSION: {"Coder 1"=>"Excluded", "Coder 2"=>"Excluded"} | RAYYAN-EXCLUSION-REASONS: wrong publication type
rayyan-314005511	Eyeing Opportunity: A Review of Private Equity in Ophthalmology	Chen DA, Haney-Tilton JA.	RAYYAN-INCLUSION: {"Coder 1"=>"Excluded", "Coder 2"=>"Excluded"} | RAYYAN-EXCLUSION-REASONS: wrong population
rayyan-314005512	Artificial Intelligence and Assistive Robotics in Healthcare Services: Applications in Silver Care	Masala GL, Giorgi I.	RAYYAN-INCLUSION: {"Coder 1"=>"Excluded", "Coder 2"=>"Excluded"} | RAYYAN-EXCLUSION-REASONS: wrong publication type
rayyan-314005513	Ethical aspects of artificial intelligence: what urologists need to know	Verma R, Macaskill F, Kim A, Raison N, Dasgupta P.	RAYYAN-INCLUSION: {"Coder 1"=>"Excluded", "Coder 2"=>"Excluded"} | RAYYAN-EXCLUSION-REASONS: wrong population
rayyan-314005514	How occupational therapists are incorporating information and communication technology into intervention with older adults: a scoping review	Hibler V, Martinson E, Rice E, Tucker J, Fortuna J, Cantwell-Jurkovic L.	RAYYAN-INCLUSION: {"Coder 1"=>"Excluded", "Coder 2"=>"Excluded"} | RAYYAN-EXCLUSION-REASONS: wrong population
rayyan-314005515	At the Heart of Resilience: Empowering Women's Agency in Navigating Cardiovascular Disease	Code J.	RAYYAN-INCLUSION: {"Coder 1"=>"Excluded", "Coder 2"=>"Excluded"} | RAYYAN-EXCLUSION-REASONS: wrong population
rayyan-314005516	The role of parents in the motivation of young athletes: a systematic review	Gao Z, Chee CS, Norjali Wazir MRW, Wang J, Zheng X, Wang T.	RAYYAN-INCLUSION: {"Coder 1"=>"Excluded", "Coder 2"=>"Excluded"} | RAYYAN-EXCLUSION-REASONS: wrong population
rayyan-314005517	In Utero Therapies, the Next Frontier	Kolarova TR, Cheng E.	RAYYAN-INCLUSION: {"Coder 1"=>"Excluded", "Coder 2"=>"Excluded"} | RAYYAN-EXCLUSION-REASONS: wrong outcome
rayyan-314005518	[Physiological and pathophysiological changes of the ageing lung]	Johnsen M, Lehmann M.	RAYYAN-INCLUSION: {"Coder 1"=>"Excluded", "Coder 2"=>"Excluded"} | RAYYAN-EXCLUSION-REASONS: wrong publication type
rayyan-314005519	Informing cognitively healthy research participants of modifiable dementia risk factors: Ethical implications	Graham M, Rossor M, Lawlor B, Naci L.	RAYYAN-INCLUSION: {"Coder 1"=>"Excluded", "Coder 2"=>"Excluded"} | RAYYAN-EXCLUSION-REASONS: wrong publication type
rayyan-314005520	Adolescents' healthcare decisional capacity in the clinical context: a theoretical study and model	Martins GH, Eler K, Albuquerque A, Nunes R.	RAYYAN-INCLUSION: {"Coder 1"=>"Excluded", "Coder 2"=>"Excluded"} | RAYYAN-EXCLUSION-REASONS: wrong publication type
rayyan-314005521	Changing Knowledge, Principles, and Technology in Contemporary Clinical Audiological Practice: A Narrative Review	Brice S, Zakis J, Almond H.	RAYYAN-INCLUSION: {"Coder 1"=>"Excluded", "Coder 2"=>"Excluded"} | RAYYAN-EXCLUSION-REASONS: wrong outcome
rayyan-314005522	Fueling the Future: The Emergence of Self-Powered Enzymatic Biofuel Cell Biosensors	Gupta AK, Krasnoslobodtsev AV.	RAYYAN-INCLUSION: {"Coder 1"=>"Excluded", "Coder 2"=>"Excluded"} | RAYYAN-EXCLUSION-REASONS: background article
rayyan-314005523	Early career midwives' job satisfaction, career goals and intention to leave midwifery: A scoping review	Parry N, Catling C, Cummins A.	RAYYAN-INCLUSION: {"Coder 1"=>"Excluded", "Coder 2"=>"Excluded"} | RAYYAN-EXCLUSION-REASONS: wrong population
rayyan-314005524	Parallel paths: abortion access restrictions in the USA and Iran	Haddadi M, Hedayati F, Hantoushzadeh S.	RAYYAN-INCLUSION: {"Coder 1"=>"Excluded", "Coder 2"=>"Excluded"} | RAYYAN-EXCLUSION-REASONS: wrong outcome
rayyan-314005525	Therapeutic Inertia in Nursing: A Concept Analysis	Nashwan AJ, Joy GV.	RAYYAN-INCLUSION: {"Coder 1"=>"Excluded", "Coder 2"=>"Excluded"} | RAYYAN-EXCLUSION-REASONS: wrong publication type
rayyan-314005526	IUDs and pain control for adolescents and young adults	Hartman-Munick SM, Jhe G, Powell A.	RAYYAN-INCLUSION: {"Coder 1"=>"Excluded", "Coder 2"=>"Excluded"} | RAYYAN-EXCLUSION-REASONS: wrong publication type
rayyan-314005527	Understanding Elderly Drivers' Perception of Advanced Driver Assistance Systems: A Systematic Review of Perceived Risks, Trust, Ease of Use, and Usefulness	Biassoni F, Gnerre M.	RAYYAN-INCLUSION: {"Coder 1"=>"Excluded", "Coder 2"=>"Excluded"} | RAYYAN-EXCLUSION-REASONS: wrong population
rayyan-314005528	Leveraging an equity birth plan as a communication tool to address health equity and improve health outcomes in black birthing people	Gittens-Williams L, Campbell D, Rego E.	RAYYAN-INCLUSION: {"Coder 1"=>"Excluded", "Coder 2"=>"Excluded"} | RAYYAN-EXCLUSION-REASONS: wrong population
rayyan-314005529	Developing the self-determination of children and young people with intellectual disabilities in schools: A systematic review of the literature	Willow SA, Strnadová I, Danker J.	RAYYAN-INCLUSION: {"Coder 1"=>"Excluded", "Coder 2"=>"Excluded"} | RAYYAN-EXCLUSION-REASONS: wrong population
rayyan-314005530	Education programmes for people with chronic kidney disease and diabetes	Cashmore BA, Cooper TE, Evangelidis NM, Green SC, Lopez-Vargas P, Tunnicliffe DJ.	RAYYAN-INCLUSION: {"Coder 1"=>"Excluded", "Coder 2"=>"Excluded"} | RAYYAN-EXCLUSION-REASONS: wrong population
rayyan-314005531	Mechanisms Involved in the Link between Depression, Antidepressant Treatment, and Associated Weight Change	Kukucka T, Ferencova N, Visnovcova Z, Ondrejka I, Hrtanek I, Kovacova V, Macejova A, Mlyncekova Z...	RAYYAN-INCLUSION: {"Coder 1"=>"Excluded", "Coder 2"=>"Excluded"} | RAYYAN-EXCLUSION-REASONS: wrong outcome
rayyan-314005532	Factors associated with recovery during schizophrenia and related disorders: A review of meta-analysis	Franco-Rubio L, Puente-Martínez A, Ubillos-Landa S.	RAYYAN-INCLUSION: {"Coder 1"=>"Excluded", "Coder 2"=>"Excluded"} | RAYYAN-EXCLUSION-REASONS: wrong outcome
rayyan-314005533	Interactive digital tools to support empowerment of people with cancer: a systematic literature review	Tuominen L, Leino-Kilpi H, Poraharju J, Cabutto D, Carrion C, Lehtiö L, Moretó S, Stolt M, Sulosa...	RAYYAN-INCLUSION: {"Coder 1"=>"Excluded", "Coder 2"=>"Excluded"} | RAYYAN-EXCLUSION-REASONS: wrong population
rayyan-314005534	Evolution of epilepsy comorbidities in seizure free patients: Is no seizure a synonym of no epilepsy?	Lagarde S, Bartolomei F.	RAYYAN-INCLUSION: {"Coder 1"=>"Excluded", "Coder 2"=>"Excluded"} | RAYYAN-EXCLUSION-REASONS: wrong outcome
rayyan-314005535	The Impact of Exercise Training on Psychological Outcomes, Body Composition, and Quality of Life in Overweight or Obese Adults: A Systematic Review and Meta-Analysis of Randomized Controlled Trials	Vosadi E, Hashemi Fard ES, Mirakhori Z, Borjian Fard M.	RAYYAN-INCLUSION: {"Coder 1"=>"Excluded", "Coder 2"=>"Excluded"} | RAYYAN-EXCLUSION-REASONS: wrong population
rayyan-314005536	Cerebellar Neurostimulation for Boosting Social and Affective Functions: Implications for the Rehabilitation of Hereditary Ataxia Patients	Ciricugno A, Oldrati V, Cattaneo Z, Leggio M, Urgesi C, Olivito G.	RAYYAN-INCLUSION: {"Coder 1"=>"Excluded", "Coder 2"=>"Excluded"} | RAYYAN-EXCLUSION-REASONS: wrong population
rayyan-314005537	Home-based supportive care in advanced cancer: systematic review	Hwang IY, Woo GU, Lee SY, Yoo SH, Kim KH, Kim MS, Shin J, Jeong HJ, Jang MS, Baek SK, Jung EH, Le...	RAYYAN-INCLUSION: {"Coder 1"=>"Excluded", "Coder 2"=>"Excluded"} | RAYYAN-EXCLUSION-REASONS: wrong population
rayyan-314005538	Psychosocial-Spiritual Experiences and Outcomes in Parents of Children with Type 1 Diabetes Mellitus from the Middle East and North Africa Region: A Systematic Review	Asaad M, Abu Ghazaleh H, Tzouvara V, Zhao X, Sturt J.	RAYYAN-INCLUSION: {"Coder 1"=>"Excluded", "Coder 2"=>"Excluded"} | RAYYAN-EXCLUSION-REASONS: wrong population
rayyan-314005539	Health-related quality of life, service utilisation and costs for anxiety disorders in children and young people: A systematic review and meta-analysis	Wanni Arachchige Dona S, McKenna K, Ho TQA, Bohingamu Mudiyanselage S, Seymour M, Le HND, Gold L.	RAYYAN-INCLUSION: {"Coder 1"=>"Excluded", "Coder 2"=>"Excluded"} | RAYYAN-EXCLUSION-REASONS: wrong population
rayyan-314005540	Research Progress on Mechanisms of Modulating Gut Microbiota to Improve Symptoms of Major Depressive Disorder	Lin J, Chen Y, Li T, Zhu C, Qiu Y, Yu E.	RAYYAN-INCLUSION: {"Coder 1"=>"Excluded", "Coder 2"=>"Excluded"} | RAYYAN-EXCLUSION-REASONS: wrong population
rayyan-314005541	Association between Chronic Misophonia-Induced Stress and Gastrointestinal Pathology in Children-A Hypothesis	Bodo CR, Salcudean A, Nirestean A, Lukacs E, Lica MM, Muntean DL, Anculia RC, Popovici RA, Neda S...	RAYYAN-INCLUSION: {"Coder 1"=>"Excluded", "Coder 2"=>"Excluded"} | RAYYAN-EXCLUSION-REASONS: wrong population
rayyan-314005542	An updated systematic review on spinal muscular atrophy patients treated with nusinersen, onasemnogene abeparvovec (at least 24 months), risdiplam (at least 12 months) or combination therapies	Giess D, Erdos J, Wild C.	RAYYAN-INCLUSION: {"Coder 1"=>"Excluded", "Coder 2"=>"Excluded"} | RAYYAN-EXCLUSION-REASONS: wrong publication type
rayyan-314005543	Health-related quality of life following cranioplasty - a systematic review	Mustafa MA, Richardson GE, Gillespie CS, Clynch AL, Keshwara SM, Gupta S, George AM, Islim AI, Br...	RAYYAN-INCLUSION: {"Coder 1"=>"Excluded", "Coder 2"=>"Excluded"} | RAYYAN-EXCLUSION-REASONS: wrong outcome
rayyan-314005544	Neurocognitive effects of psilocybin: A systematic and comprehensive review of neuroimaging studies in humans	Berkovitch L, Fauvel B, Preller KH, Gaillard R.	RAYYAN-INCLUSION: {"Coder 1"=>"Excluded", "Coder 2"=>"Excluded"} | RAYYAN-EXCLUSION-REASONS: wrong outcome
rayyan-314005545	A Comprehensive Model for Understanding Breast Cancer Screening Hesitancy: Integrating the Health Belief Model and the Confidence, Convenience, Complacency, Constraints, and Risk and Responsibility Calculations (5C) Model	Liao Y, Mohd Hairon S, Yaacob NM, Luo L, Tengku Ismail TA.	RAYYAN-INCLUSION: {"Coder 1"=>"Excluded", "Coder 2"=>"Excluded"} | RAYYAN-EXCLUSION-REASONS: wrong population
rayyan-314005546	The Technology to Enhance Patient Motivation in Virtual Reality Rehabilitation: A Review	Zhang C, Yu S.	RAYYAN-INCLUSION: {"Coder 1"=>"Excluded", "Coder 2"=>"Excluded"} | RAYYAN-EXCLUSION-REASONS: wrong outcome
rayyan-314005547	The Effect of Tai Chi on Patients with Chronic Obstructive Pulmonary Disease: A Systematic Review	Yılmaz Karabulutlu E, Şimşekli D, Üstündağ Ş.	RAYYAN-INCLUSION: {"Coder 1"=>"Excluded", "Coder 2"=>"Excluded"} | RAYYAN-EXCLUSION-REASONS: wrong population
rayyan-314005548	How Health Professionals Identify and Respond to Perpetrators of Domestic and Family Violence in a Hospital Setting: A Scoping Review	Schalk D, Fernandes C.	RAYYAN-INCLUSION: {"Coder 1"=>"Excluded", "Coder 2"=>"Excluded"} | RAYYAN-EXCLUSION-REASONS: wrong outcome
rayyan-314005549	Global Prevalence of Suicide in Patients With Cancer: A Systematic Review and Meta-Analysis	Rafiei S, Pashazadeh Kan F, Raoofi S, Shafiee F, Masoumi M, Bagheribayati F, Javan Biparva A, Noo...	RAYYAN-INCLUSION: {"Coder 1"=>"Excluded", "Coder 2"=>"Excluded"} | RAYYAN-EXCLUSION-REASONS: wrong population
rayyan-314005550	Exploring factors influencing complementary feeding practices in Asia from parents' and caregivers' perspectives: A qualitative systematic review	Hanifa IN, Limavady A, Fewtrell M.	RAYYAN-INCLUSION: {"Coder 1"=>"Excluded", "Coder 2"=>"Excluded"} | RAYYAN-EXCLUSION-REASONS: wrong population
rayyan-314005551	What are the influencing factors of online learning engagement? A systematic literature review	Hu J, Xiao W.	RAYYAN-INCLUSION: {"Coder 1"=>"Excluded", "Coder 2"=>"Excluded"} | RAYYAN-EXCLUSION-REASONS: wrong outcome
rayyan-314005552	An Evolutionary Concept Analysis of Spiritual Competence in Nursing	Alshakhshir NS, Ersig AL, Ward E, Hendricks-Ferguson VL, Montgomery KE.	RAYYAN-INCLUSION: {"Coder 1"=>"Excluded", "Coder 2"=>"Excluded"} | RAYYAN-EXCLUSION-REASONS: wrong population
rayyan-314005553	Factors associated with the permanence of doctoral students. A scoping review	Hurtado E, Rosado E, Aoiz M, Quero S, Luis EO.	RAYYAN-INCLUSION: {"Coder 1"=>"Excluded", "Coder 2"=>"Excluded"} | RAYYAN-EXCLUSION-REASONS: wrong population
rayyan-314005554	Commentary: The COVID-19 pandemic and its impact on adolescent development: Embracing a more ecological perspective	Wiium N.	RAYYAN-INCLUSION: {"Coder 1"=>"Excluded", "Coder 2"=>"Excluded"} | RAYYAN-EXCLUSION-REASONS: wrong publication type
rayyan-314005555	Biomarkers and Rehabilitation for Functional Neurological Disorder	Mark VW.	RAYYAN-INCLUSION: {"Coder 1"=>"Excluded", "Coder 2"=>"Excluded"} | RAYYAN-EXCLUSION-REASONS: wrong population
rayyan-314005556	Just do it: A neuropsychological theory of agency, cognition, mood, and dopamine	Ashby FG, Zetzer HA, Conoley CW, Pickering AD.	RAYYAN-INCLUSION: {"Coder 1"=>"Excluded", "Coder 2"=>"Excluded"} | RAYYAN-EXCLUSION-REASONS: wrong publication type
rayyan-314005557	A systematic review of the benefits of breastfeeding against postpartum depression in low-middle-income countries	Lubis PN, Saputra M, Rabbani MW.	RAYYAN-INCLUSION: {"Coder 1"=>"Excluded", "Coder 2"=>"Excluded"} | RAYYAN-EXCLUSION-REASONS: wrong population
rayyan-314005558	Yoga for Migraine Prevention: An Ancient Practice with Evidence for Current Use	Begasse de Dhaem O, Bernstein C.	RAYYAN-INCLUSION: {"Coder 1"=>"Excluded", "Coder 2"=>"Excluded"} | RAYYAN-EXCLUSION-REASONS: wrong population
rayyan-314005559	Acceptance of artificial intelligence in university contexts: A conceptual analysis based on UTAUT2 theory	Acosta-Enriquez BG, Ramos Farroñan EV, Villena Zapata LI, Mogollon Garcia FS, Rabanal-León HC, An...	RAYYAN-INCLUSION: {"Coder 1"=>"Excluded", "Coder 2"=>"Excluded"} | RAYYAN-EXCLUSION-REASONS: wrong publication type
rayyan-314005560	Instruments for Evaluating Student Learning Outcomes in Palliative Care: A Literature Review	Lippe MP, Wingett G, Davis A, Jizba T, Ehrlich O, Cormack CL, Fasolino T, Glover TL, Meskis S, Le...	RAYYAN-INCLUSION: {"Coder 1"=>"Excluded", "Coder 2"=>"Excluded"} | RAYYAN-EXCLUSION-REASONS: wrong population
rayyan-314005561	Nutrition education and its relationship to body image and food intake in Asian young and adolescents: a systematic review	Pushpa BS, Abdul Latif SN, Sharbini S, Murang ZR, Ahmad SR.	RAYYAN-INCLUSION: {"Coder 1"=>"Excluded", "Coder 2"=>"Excluded"} | RAYYAN-EXCLUSION-REASONS: wrong population
rayyan-314005562	Psychosexual empowerment strategies in infertile women: A systematic review	Meamar FZ, Kohan S, Taebi M.	RAYYAN-INCLUSION: {"Coder 1"=>"Excluded", "Coder 2"=>"Excluded"} | RAYYAN-EXCLUSION-REASONS: wrong population
rayyan-314005563	Age-dependent mechanisms of exercise in the treatment of depression: a comprehensive review of physiological and psychological pathways	Xue P, Du X, Kong J.	RAYYAN-INCLUSION: {"Coder 1"=>"Excluded", "Coder 2"=>"Excluded"} | RAYYAN-EXCLUSION-REASONS: wrong outcome
rayyan-314005564	eHealth technologies for enhancing blood donor knowledge and behaviour: A PRISMA scoping review	Dei EN, Leitch S.	RAYYAN-INCLUSION: {"Coder 1"=>"Excluded", "Coder 2"=>"Excluded"} | RAYYAN-EXCLUSION-REASONS: wrong population
rayyan-314005565	Psychological and neuro-morphological predictors of resilience in healthy adults: the whole is more than the sum of its parts	Fabrizio C, Picerni E, Laricchiuta D, Decandia D, Piras F, Termine A, Spalletta G, Petrosini L, C...	RAYYAN-INCLUSION: {"Coder 1"=>"Excluded", "Coder 2"=>"Excluded"} | RAYYAN-EXCLUSION-REASONS: wrong population
rayyan-314005566	Media Representation of the Ethical Issues Pertaining to Brain-Computer Interface (BCI) Technology	Beck S, Liberman Y, Dubljević V.	RAYYAN-INCLUSION: {"Coder 1"=>"Excluded", "Coder 2"=>"Excluded"} | RAYYAN-EXCLUSION-REASONS: wrong publication type
rayyan-314005567	The Psychology of Framing: How Everyday Language Shapes the Way We Think, Feel, and Act	Flusberg SJ, Holmes KJ, Thibodeau PH, Nabi RL, Matlock T.	RAYYAN-INCLUSION: {"Coder 1"=>"Excluded", "Coder 2"=>"Excluded"} | RAYYAN-EXCLUSION-REASONS: wrong population
rayyan-314005568	Caregiver-Implemented Interventions to Improve Daily Living Skills for Individuals With Developmental Disabilities: A Systematic Review	Liu R, Gerow S, Lory C, McGinnis K, Cosottile D.	RAYYAN-INCLUSION: {"Coder 1"=>"Excluded", "Coder 2"=>"Excluded"} | RAYYAN-EXCLUSION-REASONS: wrong population
rayyan-314005569	Operationalizing shared decision making in clinical practice	Shaker MS, Verdi M.	RAYYAN-INCLUSION: {"Coder 1"=>"Excluded", "Coder 2"=>"Excluded"} | RAYYAN-EXCLUSION-REASONS: wrong outcome
rayyan-314005570	Teaching of reflection in higher education: a narrative review	Phenwan T.	RAYYAN-INCLUSION: {"Coder 1"=>"Excluded", "Coder 2"=>"Excluded"} | RAYYAN-EXCLUSION-REASONS: wrong population
rayyan-314005571	When parenteral nutrition is the answer: The case of pediatric intestinal rehabilitation	Kaenkumchorn TK, Lampone O, Huebner K, Cramer J, Karls C.	RAYYAN-INCLUSION: {"Coder 1"=>"Excluded", "Coder 2"=>"Excluded"} | RAYYAN-EXCLUSION-REASONS: wrong population
rayyan-314005572	Early warning tools and clinician 'agency' for strengthening safety culture: An integrative review	Ferguson B, Baldwin A, Henderson A.	RAYYAN-INCLUSION: {"Coder 1"=>"Excluded", "Coder 2"=>"Excluded"} | RAYYAN-EXCLUSION-REASONS: wrong outcome
rayyan-314005573	Pharmacist-prescriber collaborative models of care for opioid use disorder: an overview of recent research	Cheetham A, Grist E, Nielsen S.	RAYYAN-INCLUSION: {"Coder 1"=>"Excluded", "Coder 2"=>"Excluded"} | RAYYAN-EXCLUSION-REASONS: wrong publication type
rayyan-314005574	Ethics of Nudging in the COVID-19 Crisis and the Necessary Return to the Principles of Shared Decision Making: A Critical Review	Junger N, Hirsch O.	RAYYAN-INCLUSION: {"Coder 1"=>"Excluded", "Coder 2"=>"Excluded"} | RAYYAN-EXCLUSION-REASONS: wrong outcome
rayyan-314005575	[Trauma and literality: psychodynamic reason in the spirit of neuroscientific traumatization]	Reis R, Ortega F.	RAYYAN-INCLUSION: {"Coder 1"=>"Excluded", "Coder 2"=>"Excluded"} | RAYYAN-EXCLUSION-REASONS: wrong publication type
rayyan-314005576	Challenges of artificial intelligence in medicine and dermatology	Grzybowski A, Jin K, Wu H.	RAYYAN-INCLUSION: {"Coder 1"=>"Excluded", "Coder 2"=>"Excluded"} | RAYYAN-EXCLUSION-REASONS: wrong publication type
rayyan-314005577	[Voluntary abstinence from food and fluid. The relatives' perspective: An integrative review]	Walder F, Kobleder A.	RAYYAN-INCLUSION: {"Coder 1"=>"Excluded", "Coder 2"=>"Excluded"} | RAYYAN-EXCLUSION-REASONS: wrong outcome
rayyan-314005578	Professionalism in pre-licensure nursing education: Core values, didactic coursework and clinical training	Zemlak J, Rodney T, Mangano E, Baptiste DL.	RAYYAN-INCLUSION: {"Coder 1"=>"Excluded", "Coder 2"=>"Excluded"} | RAYYAN-EXCLUSION-REASONS: wrong population
rayyan-314005579	About the Other Side of Sleep Disorders: Improving Daytime Problems, Fatigue, Sleepiness, Cognitive Functioning and More	Jernelöv S, Blom K.	RAYYAN-INCLUSION: {"Coder 1"=>"Excluded", "Coder 2"=>"Excluded"} | RAYYAN-EXCLUSION-REASONS: wrong outcome
rayyan-314005580	E-CARE as core competencies for palliative social workers: a systematic review	Yao H, Jingyue W, Rui Z, Hou Y, Hui Y.	RAYYAN-INCLUSION: {"Coder 1"=>"Excluded", "Coder 2"=>"Excluded"} | RAYYAN-EXCLUSION-REASONS: wrong population
rayyan-314005581	Bioethical Considerations of Deploying Artificial Intelligence in Clinical Orthopedic Settings: A Narrative Review	Kiwinda LV, Kocher SD, Bryniarski AR, Pean CA.	RAYYAN-INCLUSION: {"Coder 1"=>"Excluded", "Coder 2"=>"Excluded"} | RAYYAN-EXCLUSION-REASONS: wrong outcome
rayyan-314005582	Maternal postpartum depression and responsive feeding in the first 2 years: A review	Fitzpatrick S, Whitfield KC.	RAYYAN-INCLUSION: {"Coder 1"=>"Excluded", "Coder 2"=>"Excluded"} | RAYYAN-EXCLUSION-REASONS: wrong outcome
rayyan-314005583	Leveraging Digital Technology to Enhance Mind-Body Approaches in Cancer Treatment	Heudel P, Ubelmann C.	RAYYAN-INCLUSION: {"Coder 1"=>"Excluded", "Coder 2"=>"Excluded"} | RAYYAN-EXCLUSION-REASONS: wrong population
rayyan-314005584	The relationship between housing and asylum seekers' mental health: A systematic review	Spira J, Katsampa D, Wright H, Komolafe K.	RAYYAN-INCLUSION: {"Coder 1"=>"Excluded", "Coder 2"=>"Excluded"} | RAYYAN-EXCLUSION-REASONS: wrong population
rayyan-314005585	Two Sides to Every Conversation: Communication Strategies and Appropriate Interpreter Utilization in Pediatric Orthopaedics	Bellaire LL, Lee-Rey ET, Payares-Lizano M, Bidar-Sielaff S.	RAYYAN-INCLUSION: {"Coder 1"=>"Excluded", "Coder 2"=>"Excluded"} | RAYYAN-EXCLUSION-REASONS: background article
rayyan-314005586	The Value of Sports and Functional Exercise on Preventing Falls in Elderly Patients with Cognitive Impairment: A Systematic Review and Meta-Analysis	Long S, Nuntaboot K, Nakrukamphonphatn S, Kumtanat T, Zhu W, Hu Y, Xie H.	RAYYAN-INCLUSION: {"Coder 1"=>"Excluded", "Coder 2"=>"Excluded"} | RAYYAN-EXCLUSION-REASONS: wrong population
rayyan-314005587	Expanding Ketamine Application for Treatment of Acute Suicidality in Long-Duration Spaceflight	Kutz CJ, Mistry AM, Dukes CH.	RAYYAN-INCLUSION: {"Coder 1"=>"Excluded", "Coder 2"=>"Excluded"} | RAYYAN-EXCLUSION-REASONS: wrong publication type
rayyan-314005588	Shaping the Future of Psychiatric Neurosurgery: From Connectomic Precision to Technological Integration	Torres Díaz CV, Navas García M, Pulido Rivas P, Lara Almunia M, Fernández Alén JA.	RAYYAN-INCLUSION: {"Coder 1"=>"Excluded", "Coder 2"=>"Excluded"} | RAYYAN-EXCLUSION-REASONS: wrong outcome
rayyan-314005589	Evidence regarding interventions to support informed decision on attendance to breast cancer screening among immigrant women	Shah P, Stolt M, Metsälä E.	RAYYAN-INCLUSION: {"Coder 1"=>"Excluded", "Coder 2"=>"Excluded"} | RAYYAN-EXCLUSION-REASONS: wrong population
rayyan-314005590	Innovative health monitoring for wheelchair users: A scoping review of smartwatch applications	Oliveira JIV, Almeida R, de Lucena EGP, Tessutti V, Silva EP, Uchida MC.	RAYYAN-INCLUSION: {"Coder 1"=>"Excluded", "Coder 2"=>"Excluded"} | RAYYAN-EXCLUSION-REASONS: wrong population
rayyan-314005591	Best Practices for the Gastroenterologist: Trauma-Informed Care in the Endoscopy Suite	Greeff Y, Vélez C, Feld LD, Duong N.	RAYYAN-INCLUSION: {"Coder 1"=>"Excluded", "Coder 2"=>"Excluded"} | RAYYAN-EXCLUSION-REASONS: wrong publication type
rayyan-314005592	Aerial additive manufacturing: Toward on-site building construction with aerial robots	Kaya YF, Orr L, Kocer BB, Pawar V, Stuart-Smith R, Kovač M.	RAYYAN-INCLUSION: {"Coder 1"=>"Excluded", "Coder 2"=>"Excluded"} | RAYYAN-EXCLUSION-REASONS: wrong publication type
rayyan-314005593	Internet-Based Patient Portals Increase Patient Connectivity Following Total Knee Arthroplasty	Henry JP, Tamer P, Scuderi GR.	RAYYAN-INCLUSION: {"Coder 1"=>"Excluded", "Coder 2"=>"Excluded"} | RAYYAN-EXCLUSION-REASONS: wrong publication type
rayyan-314005594	Gender and healthcare issues related to the Protected Birth Act in Korea	Jeong J.	RAYYAN-INCLUSION: {"Coder 1"=>"Excluded", "Coder 2"=>"Excluded"} | RAYYAN-EXCLUSION-REASONS: background article
rayyan-314005595	Patient Decisional Preferences: A Systematic Review of Instruments Used to Determine Patients' Preferred Role in Decision-Making	Neshan M, Padmanaban V, Fareed N, Ruff SM, Kelly EP, Pawlik TM.	RAYYAN-INCLUSION: {"Coder 1"=>"Excluded", "Coder 2"=>"Excluded"} | RAYYAN-EXCLUSION-REASONS: wrong outcome
rayyan-314005596	How do people with a history of sexual abuse experience talking therapies for sexual trauma? A systematic review of qualitative findings	Dawood R, Vosper J, Gibson S, Irons C.	RAYYAN-INCLUSION: {"Coder 1"=>"Excluded", "Coder 2"=>"Excluded"} | RAYYAN-EXCLUSION-REASONS: wrong outcome
rayyan-314005597	Orthopedic Surgery in Osteogenesis Imperfecta in Adults	Bizot P.	RAYYAN-INCLUSION: {"Coder 1"=>"Excluded", "Coder 2"=>"Excluded"} | RAYYAN-EXCLUSION-REASONS: wrong population
rayyan-314005598	Interventions and strategies for enhancing the consent process in neurosurgery. A systematic review of the literature	Elmahdi A, Smith D.	RAYYAN-INCLUSION: {"Coder 1"=>"Excluded", "Coder 2"=>"Excluded"} | RAYYAN-EXCLUSION-REASONS: wrong outcome,wrong population
rayyan-314005599	[Translated article] Bioethical Conflicts in Current Dermatology: A Narrative Review	Lasheras-Pérez MA, Taberner R, Martínez-Jarreta B.	RAYYAN-INCLUSION: {"Coder 1"=>"Excluded", "Coder 2"=>"Excluded"} | RAYYAN-EXCLUSION-REASONS: background article
rayyan-314005600	No guarantees: planned oocyte cryopreservation, not quite an insurance policy	Klipstein S, Kelly L, Lalwani S.	RAYYAN-INCLUSION: {"Coder 1"=>"Excluded", "Coder 2"=>"Excluded"} | RAYYAN-EXCLUSION-REASONS: wrong publication type
rayyan-314005601	Maternal-Fetal Conflicts in Anesthesia Practice	Seifert SM, Matthews L, Tsen LC, Lim G.	RAYYAN-INCLUSION: {"Coder 1"=>"Excluded", "Coder 2"=>"Excluded"} | RAYYAN-EXCLUSION-REASONS: wrong publication type
rayyan-314005602	Implementing a School-Entry Mandate for the Human Papillomavirus Vaccine: Benefits and Challenges	Alzahrani MS.	RAYYAN-INCLUSION: {"Coder 1"=>"Excluded", "Coder 2"=>"Excluded"} | RAYYAN-EXCLUSION-REASONS: wrong publication type
rayyan-314005603	The Risks and Benefits of Physician Practice Acquisition and Consolidation: A Narrative Review of Peer-Reviewed Publications Between 2009 and 2022 in the United States	Tewfik G, Grech D, Laham L, Chaudhry F, Naftalovich R.	RAYYAN-INCLUSION: {"Coder 1"=>"Excluded", "Coder 2"=>"Excluded"} | RAYYAN-EXCLUSION-REASONS: wrong outcome
rayyan-314005604	Switching from paliperidone palmitate 3-monthly long-acting injection to oral aripiprazole in a pregnant woman with schizophrenia: a case report and short review	Pinci C, Bianciardi E, Sferra I, Castellani G, Santini R, Siracusano A, Niolu C.	RAYYAN-INCLUSION: {"Coder 1"=>"Excluded", "Coder 2"=>"Excluded"} | RAYYAN-EXCLUSION-REASONS: wrong publication type
rayyan-314005605	Biliary atresia in Uganda: Current ethical challenges and advancement of public policy	Kakembo N, Loy JI, Fitzgerald TN, Antiel RM.	RAYYAN-INCLUSION: {"Coder 1"=>"Excluded", "Coder 2"=>"Excluded"} | RAYYAN-EXCLUSION-REASONS: wrong publication type
rayyan-314005606	Examining Conversation Analysis in Palliative Care: A Systematic Review	Wu Y, Zhang X.	RAYYAN-INCLUSION: {"Coder 1"=>"Excluded", "Coder 2"=>"Excluded"} | RAYYAN-EXCLUSION-REASONS: wrong population
rayyan-314005607	Periviable birth: Legal landscape in Indian jurisprudence	Diggikar S, Nagesh K, Batra N.	RAYYAN-INCLUSION: {"Coder 1"=>"Excluded", "Coder 2"=>"Excluded"} | RAYYAN-EXCLUSION-REASONS: wrong publication type
rayyan-314005608	Surgery without distance: will 5G-based robot-assisted telesurgery redefine modern surgery?	Xie X, Tian Y, Huang J, Luo Q, Chen T.	RAYYAN-INCLUSION: {"Coder 1"=>"Excluded", "Coder 2"=>"Excluded"} | RAYYAN-EXCLUSION-REASONS: wrong outcome
rayyan-314005609	The role of self-advocacy and self-determination in positive adjustment for autistic adolescents and young adults: a mini-review	Martino DC, Brantley A, Scarpa A.	RAYYAN-INCLUSION: {"Coder 1"=>"Excluded", "Coder 2"=>"Excluded"} | RAYYAN-EXCLUSION-REASONS: wrong population
rayyan-314005610	Barriers and facilitators to participation in physical activity for students with disabilities in an integrated school setting: a meta-synthesis of qualitative research evidence	Liu X, Han H, Li Z, Huang S, Zhao Y, Xiao Q, Sun J.	RAYYAN-INCLUSION: {"Coder 1"=>"Excluded", "Coder 2"=>"Excluded"} | RAYYAN-EXCLUSION-REASONS: wrong population
rayyan-314005611	The cultural difference between empowerment and job satisfaction among nurses: An umbrella review	Chang SY, Wang SZ, Lee HF.	RAYYAN-INCLUSION: {"Coder 1"=>"Excluded", "Coder 2"=>"Excluded"} | RAYYAN-EXCLUSION-REASONS: wrong population
rayyan-314005612	Directions for improving the financial support of forensic expert forensic activity in Ukraine with account of positive foreign experience	Martynenko N.	RAYYAN-INCLUSION: {"Coder 1"=>"Excluded", "Coder 2"=>"Excluded"} | RAYYAN-EXCLUSION-REASONS: wrong population
rayyan-314005613	Anxiety about artificial intelligence from patient and doctor-physician	Li W, Liu X.	RAYYAN-INCLUSION: {"Coder 1"=>"Excluded", "Coder 2"=>"Excluded"} | RAYYAN-EXCLUSION-REASONS: wrong population
rayyan-314005614	Health literacy: a new challenge for laboratory medicine	Pennestrì F, Banfi G.	RAYYAN-INCLUSION: {"Coder 1"=>"Excluded", "Coder 2"=>"Excluded"} | RAYYAN-EXCLUSION-REASONS: wrong publication type
rayyan-314005615	Health-related outcomes of structured home-based rehabilitation programs among older adults: A systematic literature review	Alves E, Gonçalves C, Oliveira H, Ribeiro R, Fonseca C.	RAYYAN-INCLUSION: {"Coder 1"=>"Excluded", "Coder 2"=>"Excluded"} | RAYYAN-EXCLUSION-REASONS: wrong population
rayyan-314005616	Telenursing as a tool in emergencies and disasters: A systematic review	Aspas Sebastià N, Navarro Martínez O.	RAYYAN-INCLUSION: {"Coder 1"=>"Excluded", "Coder 2"=>"Excluded"} | RAYYAN-EXCLUSION-REASONS: wrong outcome
rayyan-314005617	Application of Self-Determination Theory to Substance Use and Its Treatment: A Scoping Review of the Literature	Herchenroeder L, Kracke-Bock J, Rentia S, Dodge T.	RAYYAN-INCLUSION: {"Coder 1"=>"Excluded", "Coder 2"=>"Excluded"} | RAYYAN-EXCLUSION-REASONS: wrong outcome
rayyan-314005618	Facilitators and barriers to "Positive Outcomes" from cognitive-behavioral therapy, according to young people: A thematic synthesis	Redburn J, Hayes B.	RAYYAN-INCLUSION: {"Coder 1"=>"Excluded", "Coder 2"=>"Excluded"} | RAYYAN-EXCLUSION-REASONS: wrong publication type
rayyan-314005619	Mind the gap: bridging ethical considerations and regulatory oversight in implantable BCI human subjects research	Wilkins RB, Coffin T, Pham M, Klein E, Marathe M.	RAYYAN-INCLUSION: {"Coder 1"=>"Excluded", "Coder 2"=>"Excluded"} | RAYYAN-EXCLUSION-REASONS: wrong outcome
rayyan-314005620	Navigating the AI revolution: will radiology sink or soar?	Schlemmer HP.	RAYYAN-INCLUSION: {"Coder 1"=>"Excluded", "Coder 2"=>"Excluded"} | RAYYAN-EXCLUSION-REASONS: wrong outcome
rayyan-314005621	DNA Satellites Impact Begomovirus Diseases in a Virus-Specific Manner	Fondong VN.	RAYYAN-INCLUSION: {"Coder 1"=>"Excluded", "Coder 2"=>"Excluded"} | RAYYAN-EXCLUSION-REASONS: wrong publication type
rayyan-314005622	Regulatory aspects of optogenetic research and therapy for retinitis pigmentosa under EU law	Freise J.	RAYYAN-INCLUSION: {"Coder 1"=>"Excluded", "Coder 2"=>"Excluded"} | RAYYAN-EXCLUSION-REASONS: wrong publication type
rayyan-314005623	Advancing autonomy through lifelong learning: a survey of autonomous intelligent systems	Zhu D, Bu Q, Zhu Z, Zhang Y, Wang Z.	RAYYAN-INCLUSION: {"Coder 1"=>"Excluded", "Coder 2"=>"Excluded"} | RAYYAN-EXCLUSION-REASONS: wrong outcome
rayyan-314005624	Training Cerebrovascular and Neuroendovascular Surgery Residents: A Systematic Literature Review and Recommendations	Scullen T, Milburn J, Mathkour M, Larrota A, Aduloju O, Dumont A, Nerva J, Amenta P, Wang A.	RAYYAN-INCLUSION: {"Coder 1"=>"Excluded", "Coder 2"=>"Excluded"} | RAYYAN-EXCLUSION-REASONS: wrong outcome
rayyan-314005625	A systematic review and meta-synthesis on perspectives of autistic young people and their parents on psychological well-being	Cooper K, Kumarendran S, Barona M.	RAYYAN-INCLUSION: {"Coder 1"=>"Excluded", "Coder 2"=>"Excluded"} | RAYYAN-EXCLUSION-REASONS: wrong population
rayyan-314005626	Nurses' practical contributions to improving healthy and sustainable public spaces: an integrative review	Nascimento HRPD, Oliveira IMM, Albuquerque GA, Cavalcante EGR, Teixeira MMS, Lopes MDSV.	RAYYAN-INCLUSION: {"Coder 1"=>"Excluded", "Coder 2"=>"Excluded"} | RAYYAN-EXCLUSION-REASONS: wrong population
rayyan-314005627	How Digital Images Are Transforming Chemical Education: A Review of Laboratory-Based Applications	García Ramos J, de Souza Júnior RS, Borges EM.	RAYYAN-INCLUSION: {"Coder 1"=>"Excluded", "Coder 2"=>"Excluded"} | RAYYAN-EXCLUSION-REASONS: wrong outcome
rayyan-314005628	The mind-brain problem: Ethical and clinical implications for psychiatry	Costa MA, Moreira-Almeida A.	RAYYAN-INCLUSION: {"Coder 1"=>"Excluded", "Coder 2"=>"Excluded"} | RAYYAN-EXCLUSION-REASONS: wrong outcome
rayyan-314005629	Transitioning from Pediatric to Adult Care in Cerebral Palsy and Neuromuscular Disorders	Shoval HA, Cheng J, Bundonis J, Hornung RK, Plata E.	RAYYAN-INCLUSION: {"Coder 1"=>"Excluded", "Coder 2"=>"Excluded"} | RAYYAN-EXCLUSION-REASONS: wrong population
rayyan-314005630	The Views of People With Intellectual Disabilities About What Contributes Towards Optimal End-of-Life Care: A Qualitative Evidence Synthesis	Bebbington CA, Croot E.	RAYYAN-INCLUSION: {"Coder 1"=>"Excluded", "Coder 2"=>"Excluded"} | RAYYAN-EXCLUSION-REASONS: wrong outcome
rayyan-314005631	Self-determination theory informed research for promoting physical activity: Contributions, debates, and future directions	Ntoumanis N, Moller AC.	RAYYAN-INCLUSION: {"Coder 1"=>"Excluded", "Coder 2"=>"Excluded"} | RAYYAN-EXCLUSION-REASONS: wrong publication type
rayyan-314005632	Ethical and legal considerations in healthcare AI: innovation and policy for safe and fair use	Pham T.	RAYYAN-INCLUSION: {"Coder 1"=>"Excluded", "Coder 2"=>"Excluded"} | RAYYAN-EXCLUSION-REASONS: wrong publication type
rayyan-314005633	The use of social media in social care: a systematic review of the argument-based ethics literature	Vandemeulebroucke T, Bolte L.	RAYYAN-INCLUSION: {"Coder 1"=>"Excluded", "Coder 2"=>"Excluded"} | RAYYAN-EXCLUSION-REASONS: wrong outcome
rayyan-314005634	Is planned oocyte cryopreservation delivering?	Cobo A, Cascante SD, García-Velasco J, Grifo JA.	RAYYAN-INCLUSION: {"Coder 1"=>"Excluded", "Coder 2"=>"Excluded"} | RAYYAN-EXCLUSION-REASONS: wrong publication type
rayyan-314005635	Updates in Pessary Care for Pelvic Organ Prolapse: A Narrative Review	Sethi N, Yadav GS.	RAYYAN-INCLUSION: {"Coder 1"=>"Excluded", "Coder 2"=>"Excluded"} | RAYYAN-EXCLUSION-REASONS: wrong population
rayyan-314005636	Does Self-Determination Theory Associate With Physical Activity? A Systematic Review of Systematic Review	Xu Z, Shamsulariffin S, Azhar Y, Xi M.	RAYYAN-INCLUSION: {"Coder 1"=>"Excluded", "Coder 2"=>"Excluded"} | RAYYAN-EXCLUSION-REASONS: wrong outcome
rayyan-314005637	A review of the changing landscape of vasectomy trends in the United States in the post-dobbs era	Berk BD, Bole R, Lundy SD, Vij SC.	RAYYAN-INCLUSION: {"Coder 1"=>"Excluded", "Coder 2"=>"Excluded"} | RAYYAN-EXCLUSION-REASONS: wrong outcome
rayyan-314005638	A Narrative Review on Biochemical Markers and Emerging Treatments in Prodromal Synucleinopathies	Rissardo JP, Caprara ALF.	RAYYAN-INCLUSION: {"Coder 1"=>"Excluded", "Coder 2"=>"Excluded"} | RAYYAN-EXCLUSION-REASONS: wrong population
rayyan-314005639	Image-Guided Percutaneous Robotic Interventions for Lung	Geevarghese R, Bodard S, Jaleel A, Solomon SB, Yarmohammadi H, Cornelis FH.	RAYYAN-INCLUSION: {"Coder 1"=>"Excluded", "Coder 2"=>"Excluded"} | RAYYAN-EXCLUSION-REASONS: wrong publication type
rayyan-314005640	Liberty or life: the Aotearoa New Zealand perspective	Barry-Walsh J.	RAYYAN-INCLUSION: {"Coder 1"=>"Excluded", "Coder 2"=>"Excluded"} | RAYYAN-EXCLUSION-REASONS: wrong publication type
rayyan-314005641	Variations in Sex Characteristics	Johnson A, Yu L, Ryan GL, Debiec K, Amies Oelschlager AE.	RAYYAN-INCLUSION: {"Coder 1"=>"Excluded", "Coder 2"=>"Excluded"} | RAYYAN-EXCLUSION-REASONS: wrong publication type
rayyan-314005642	One Woman, One Nation: The Heroic Story of Dr. Stella Adadevoh	Modibbo MR, Ibrahim H, Ahmed FS.	RAYYAN-INCLUSION: {"Coder 1"=>"Excluded", "Coder 2"=>"Excluded"} | RAYYAN-EXCLUSION-REASONS: wrong publication type
rayyan-314005643	Bibliometric analysis of research trends on factors affecting older adults with mild cognitive impairment	Yang L, Yang R, Wang B, Liu T, Wang Z.	RAYYAN-INCLUSION: {"Coder 1"=>"Excluded", "Coder 2"=>"Excluded"} | RAYYAN-EXCLUSION-REASONS: wrong population
rayyan-314005644	Unique Properties of Synaptosomes and Prospects for Their Use for the Treatment of Alzheimer's Disease	Dashkova AS, Kovalev VI, Chaplygina AV, Zhdanova DY, Bobkova NV.	RAYYAN-INCLUSION: {"Coder 1"=>"Excluded", "Coder 2"=>"Excluded"} | RAYYAN-EXCLUSION-REASONS: wrong population
rayyan-314005645	Immobilization during infant fluoroscopy: Pros and cons	Pfeifer CM, Ghannam S, Weakley B, Gokli A.	RAYYAN-INCLUSION: {"Coder 1"=>"Excluded", "Coder 2"=>"Excluded"} | RAYYAN-EXCLUSION-REASONS: wrong publication type
rayyan-314005646	Hybridity enabled: A research synthesis of the enabling conditions for hybrid professionalism in healthcare	Sartirana M, Giacomelli G.	RAYYAN-INCLUSION: {"Coder 1"=>"Excluded", "Coder 2"=>"Excluded"} | RAYYAN-EXCLUSION-REASONS: wrong outcome
rayyan-314005647	An introduction to neuropalliative care: A growing need	Wiblin L.	RAYYAN-INCLUSION: {"Coder 1"=>"Excluded", "Coder 2"=>"Excluded"} | RAYYAN-EXCLUSION-REASONS: wrong publication type
rayyan-314005648	Reconsidering performance management to support innovative changes in health care services	Anders A.	RAYYAN-INCLUSION: {"Coder 1"=>"Excluded", "Coder 2"=>"Excluded"} | RAYYAN-EXCLUSION-REASONS: wrong publication type
rayyan-314005649	Ethics for AI in Plastic Surgery: Guidelines and Review	Kenig N, Monton Echeverria J, Rubi C.	RAYYAN-INCLUSION: {"Coder 1"=>"Excluded", "Coder 2"=>"Excluded"} | RAYYAN-EXCLUSION-REASONS: wrong publication type
rayyan-314005650	Artificial intelligence and urology: ethical considerations for urologists and patients	Cacciamani GE, Chen A, Gill IS, Hung AJ.	RAYYAN-INCLUSION: {"Coder 1"=>"Excluded", "Coder 2"=>"Excluded"} | RAYYAN-EXCLUSION-REASONS: wrong publication type
rayyan-314005651	Psychosocial interventions affecting global perceptions of control in people with Parkinson's disease: a scoping review	Zarotti N, Deane KHO, Ford CEL, Simpson J.	RAYYAN-INCLUSION: {"Coder 1"=>"Excluded", "Coder 2"=>"Excluded"} | RAYYAN-EXCLUSION-REASONS: wrong population
rayyan-314005652	Determinants of adherence to the Mediterranean diet among individuals with type 2 diabetes mellitus living in Mediterranean countries: a systematic review	Ayoub JJ, Haidar SA, Blaak EE, De Vries NK.	RAYYAN-INCLUSION: {"Coder 1"=>"Excluded", "Coder 2"=>"Excluded"} | RAYYAN-EXCLUSION-REASONS: wrong population
rayyan-314005653	Research Progress and Hot Topics in Telerehabilitation for Hip or Knee Arthroplasty	Wang L, Zhang L, He C.	RAYYAN-INCLUSION: {"Coder 1"=>"Excluded", "Coder 2"=>"Excluded"} | RAYYAN-EXCLUSION-REASONS: wrong population
rayyan-314005654	Breastfeeding interventions and programs conducted in the Islamic Republic of Iran: a scoping review	Kelly PJ, Sidhu A, Sajja A, Majeethia D, Dodge E, Aboul-Enein BH.	RAYYAN-INCLUSION: {"Coder 1"=>"Excluded", "Coder 2"=>"Excluded"} | RAYYAN-EXCLUSION-REASONS: wrong outcome
rayyan-314005655	A core outcome set of measurement instruments for assessing effectiveness and efficacy of perioperative pain management: results of the international IMI-PainCare PROMPT Delphi consensus process	Pogatzki-Zahn EM, De Lucia S, Weinmann C, Heitkamp H, Hummelshoj L, Liedgens H, Meissner W, Vince... and IMI-PainCare PROMPT Consensus Panel and Kaiser U, Rosenberger DC.	RAYYAN-INCLUSION: {"Coder 1"=>"Excluded", "Coder 2"=>"Excluded"} | RAYYAN-EXCLUSION-REASONS: wrong outcome
rayyan-314005656	Psychosocial Impact of Food Allergy on Children and Adults and Practical Interventions	Bingemann TA, LeBovidge J, Bartnikas L, Protudjer JLP, Herbert LJ.	RAYYAN-INCLUSION: {"Coder 1"=>"Excluded", "Coder 2"=>"Excluded"} | RAYYAN-EXCLUSION-REASONS: wrong population
rayyan-314005657	Effect of self-help interventions on psychological, glycemic, and behavioral outcomes in patients with diabetes: A meta-analysis of randomized controlled trials	Wicaksana AL, Apriliyasari RW, Tsai PS.	RAYYAN-INCLUSION: {"Coder 1"=>"Excluded", "Coder 2"=>"Excluded"} | RAYYAN-EXCLUSION-REASONS: wrong population
[truncated: 1,957 more rows]
[truncated: 8 more columns]
